# Supplementary material for: The intracellular inositol (pyro)phosphate receptor AtSPX1 reciprocally binds to P1BS DNA
Source: Nat Commun. 2026 Feb 24;17:3150. doi: 10.1038/s41467-026-69810-5 (PMC13044247; doi:10.1038/s41467-026-69810-5)
Supplement: Supplementary file 4 — Source Data [file 41467_2026_69810_MOESM4_ESM.xlsx]

## Sheet: Figure 1
Figure 1a and 1b	(4 replicates)
	Anisotropy
Displacement ligand concentration	IP6						5PP-IP4						1-PP-IP5						3-PP-IP5						5 PP IP5						1,5 PP IP5						3,5 IP8						IP6
Control (free probe)	22.2	23.3	23.2	24.4			22.4	23.7	22	22.5			23.7	30.7	22.5	22.7			23.4	22.3	22.2	19.8			18.4	17.7	19.2	19.3			17.7	17.8	16.2	15.5			20.8	22.1	19.9	19.5			22	23.9	23	23.8
Control (bound probe)	130.8	131.1	132.4	132.6			138.1	136.2	137.1	136.7			133.9	132.4	140.4	138			132.4	131.6	130	131.3			136.4	130.2	131.1	132.2			123.3	123.3	123.6	121.2			129.9	133.7	134.6	134.2			136.3	128.7	135.3	135.5
1 nM	146.7	149.1	145.3	148.2			143.3	140.2	140.3	138			179.9	175.9	175.3	177.4			155.7	149.5	148.1	143.7			145.2	146.3	143.4	146.4			152.6	149	149.7	148.1			150	148	149.7	150.6			145.3	142.8	142.2	142.4
10 nM	164.3	164.6	162.4	161.1			156.2	158.4	158.9	155.7			205.3	205.5	206.1	203.3			188.9	191.7	186.9	182.9			161.3	162.2	162.2	166.6			189	190.1	184.6	186.2			182.6	187.4	180.8	180.9			138.5	137.6	135.8	135
25 nM	147.3	148.9	146.5	149.1			163.6	160.4	159.1	158.6			175.2	179.2	175	174.4			156.2	156.6	154.5	152.3			139.8	148.5	147.1	143.6			166	164.6	163.1	163			169.4	169.8	167.9	166.5			145.1	142.7	137.9	142.1
50 nM	124.5	127.5	128.6	128.6			137.7	136.4	135.7	131.6			117	114.7	110.1	96.1			124.2	121.8	119.5	116.3			91.1	87.2	94.3	89.7			117	119.4	117.4	111.3			159.1	159.2	159	155.3			124.6	125.4	121.1	115.2
75 nM	100.6	106.3	98.7	96.5			103.6	109.4	105.4	103.8			66.1	74.1	63.7	50.5			76.5	76.3	77.2	74.1			54.2	46	45.1	42.5			58.3	54.5	53.3	46.1			101.8	96.9	96.6	93.9			85.5	88	78.2	67
100 nM	78.3	76.3	79.2	77.4			88.1	81.8	83.2	81.7			48.1	44	44.9	40.5			40.8	40.6	42.4	37.8			36.4	33.5	35.2	37.1			36.9	35.7	35.1	36.4			53.7	52.6	56.3	53.4			91.3	90.6	75.5	77.3
250 nM	41.1	42.8	40	41.6			56.1	56.5	54.6	55.1			35.1	37.2	39.1	34.1			33.9	36.4	34	31.6			28.3	29.5	27.2	29			27.5	23.8	26.1	24.3			33.3	29.3	31	29.8			40.5	41.1	38.2	39.4
500 nM	33.9	35.8	35.1	35.8			49.7	47	54.3	47.7			35.8	37.3	35.2	33.6			32.9	34.4	32.9	32.9			25.6	28	26.7	26.6			25.6	25.4	23.6	27.5			31.2	29.7	28.7	29.3			34.3	31.8	35.8	34.5
1000nM	29.3	28	29.6	32.1			35.5	35.6	35.4	50.1			34	33.7	33.8	32.2			31.9	29.6	33.6	32.4			26.7	26.2	26.7	26.1			21.6	24.3	23	24.8			28.5	27.9	31.2	27.8			30.1	29.7	30.1	31.5
Basic settings
Measurement type:	Fluorescence polarization (FP)
Microplate name:	CORNING 384 LOW VOL FL. BOTTOM
Endpoint settings
No. of flashes per well:	200
Well multichromatics used
Optic settings
Excitation:	F: 485
Dichroic filter:	F: 504
Emission A:	F: 520
Gain A:	1859
Gain B:	1876
Well(s) used for gain adjustment:	C1
Focal height [mm]:	6.4
Target mp value [mP]:	30
General settings
Top optic used
Settling time [s]:	0.1
Reading direction:	bidirectional, horizontal left to right, top to bottom
Target temperature [°C]:	monitoring
Statistical significances- One way ANOVA of logEC50
Number of families	1
Number of comparisons per family	55
Alpha	0.05
Tukey's multiple comparisons test	Mean Diff.	95% CI of diff.	Significant?	Summary
IP6 vs. 5PP IP4	0.001	-195.9 to 195.9	No	ns		A-B
IP6 vs. 1 IP7	0.224	-195.7 to 196.2	No	ns		A-C
IP6 vs. 3 IP7	0.137	-195.8 to 196.1	No	ns		A-D
IP6 vs. 5 IP7	0.216	-195.7 to 196.2	No	ns		A-E
IP6 vs. 1,5 IP8	0.163	-195.8 to 196.1	No	ns		A-F
IP6 vs. 3,5 IP8	0.037	-195.9 to 196.0	No	ns		A-G
IP6 vs. IP6	-0.001	-195.9 to 195.9	No	ns		A-H
IP6 vs. 1456 IP4	-2.096	-198.0 to 193.8	No	ns		A-I
IP6 vs. 3456 IP4	-0.861	-196.8 to 195.1	No	ns		A-J
IP6 vs. 13456 IP5	-0.772	-196.7 to 195.2	No	ns		A-K
5PP IP4 vs. 1 IP7	0.223	-195.7 to 196.2	No	ns		B-C
5PP IP4 vs. 3 IP7	0.136	-195.8 to 196.1	No	ns		B-D
5PP IP4 vs. 5 IP7	0.215	-195.7 to 196.2	No	ns		B-E
5PP IP4 vs. 1,5 IP8	0.162	-195.8 to 196.1	No	ns		B-F
5PP IP4 vs. 3,5 IP8	0.036	-195.9 to 196.0	No	ns		B-G
5PP IP4 vs. IP6	-0.002	-195.9 to 195.9	No	ns		B-H
5PP IP4 vs. 1456 IP4	-2.097	-198.0 to 193.8	No	ns		B-I
5PP IP4 vs. 3456 IP4	-0.862	-196.8 to 195.1	No	ns		B-J
5PP IP4 vs. 13456 IP5	-0.773	-196.7 to 195.2	No	ns		B-K
1 IP7 vs. 3 IP7	-0.087	-196.0 to 195.9	No	ns		C-D
1 IP7 vs. 5 IP7	-0.008	-195.9 to 195.9	No	ns		C-E
1 IP7 vs. 1,5 IP8	-0.061	-196.0 to 195.9	No	ns		C-F
1 IP7 vs. 3,5 IP8	-0.187	-196.1 to 195.8	No	ns		C-G
1 IP7 vs. IP6	-0.225	-196.2 to 195.7	No	ns		C-H
1 IP7 vs. 1456 IP4	-2.32	-198.3 to 193.6	No	ns		C-I
1 IP7 vs. 3456 IP4	-1.085	-197.0 to 194.9	No	ns		C-J
1 IP7 vs. 13456 IP5	-0.996	-196.9 to 194.9	No	ns		C-K
3 IP7 vs. 5 IP7	0.079	-195.9 to 196.0	No	ns		D-E
3 IP7 vs. 1,5 IP8	0.026	-195.9 to 196.0	No	ns		D-F
3 IP7 vs. 3,5 IP8	-0.1	-196.0 to 195.8	No	ns		D-G
3 IP7 vs. IP6	-0.138	-196.1 to 195.8	No	ns		D-H
3 IP7 vs. 1456 IP4	-2.233	-198.2 to 193.7	No	ns		D-I
3 IP7 vs. 3456 IP4	-0.998	-196.9 to 194.9	No	ns		D-J
3 IP7 vs. 13456 IP5	-0.909	-196.8 to 195.0	No	ns		D-K
5 IP7 vs. 1,5 IP8	-0.053	-196.0 to 195.9	No	ns		E-F
5 IP7 vs. 3,5 IP8	-0.179	-196.1 to 195.8	No	ns		E-G
5 IP7 vs. IP6	-0.217	-196.2 to 195.7	No	ns		E-H
5 IP7 vs. 1456 IP4	-2.312	-198.3 to 193.6	No	ns		E-I
5 IP7 vs. 3456 IP4	-1.077	-197.0 to 194.9	No	ns		E-J
5 IP7 vs. 13456 IP5	-0.988	-196.9 to 195.0	No	ns		E-K
1,5 IP8 vs. 3,5 IP8	-0.126	-196.1 to 195.8	No	ns		F-G
1,5 IP8 vs. IP6	-0.164	-196.1 to 195.8	No	ns		F-H
1,5 IP8 vs. 1456 IP4	-2.259	-198.2 to 193.7	No	ns		F-I
1,5 IP8 vs. 3456 IP4	-1.024	-197.0 to 194.9	No	ns		F-J
1,5 IP8 vs. 13456 IP5	-0.935	-196.9 to 195.0	No	ns		F-K
3,5 IP8 vs. IP6	-0.038	-196.0 to 195.9	No	ns		G-H
3,5 IP8 vs. 1456 IP4	-2.133	-198.1 to 193.8	No	ns		G-I
3,5 IP8 vs. 3456 IP4	-0.898	-196.8 to 195.0	No	ns		G-J
3,5 IP8 vs. 13456 IP5	-0.809	-196.7 to 195.1	No	ns		G-K
IP6 vs. 1456 IP4	-2.095	-198.0 to 193.8	No	ns		H-I
IP6 vs. 3456 IP4	-0.86	-196.8 to 195.1	No	ns		H-J
IP6 vs. 13456 IP5	-0.771	-196.7 to 195.2	No	ns		H-K
1456 IP4 vs. 3456 IP4	1.235	-194.7 to 197.2	No	ns		I-J
1456 IP4 vs. 13456 IP5	1.324	-194.6 to 197.3	No	ns		I-K
3456 IP4 vs. 13456 IP5	0.089	-195.9 to 196.0	No	ns		J-K
Figure 1c
See the MDRepo repository (https://mdrepo.org/) for access to the following datasets relating to molecular dynamics simulations of OsSPX1:ligand complexes
(1) trajectory_file_name = "complex-md-npt-4.trr"
(2) structure_file_name = "complex-postem.gro"
(3) topology_file_name = "complex-md-npt-4.tpr"
(4) Starting model for the complex (highest scoring pose from Induced Fit Docking) after minimization (PDB format)
(5) Topology of the simulation system = "complex.top"
(6) Ligand binding site clusters; 5-10ns
(7) Representative structure from ligand binding site cluster #1 ; 5-10ns
(8) Gromacs parameters used for the simulation = "complex-npt-4.mdp"
LIGAND	MDREPO ENTRY CODE
IP6	https://mdrepo.org/explore/MDR00004441
1,5[PP]2IP4	https://mdrepo.org/explore/MDR00004444
3,5[PP]2IP4	https://mdrepo.org/explore/MDR00004445
1[PP]IP5	https://mdrepo.org/explore/MDR00004443
3[PP]IP5	https://mdrepo.org/explore/MDR00004446
5[PP]IP5	https://mdrepo.org/explore/MDR00004447
5[PP]IP4	https://mdrepo.org/explore/MDR00004448
[truncated: 12 more columns]

## Sheet: Figure 2
Figure 2a
	AtSPX1 concentration (nM)										AtSPX1 concentration (nM)
	0	10	100	250	500	750	1000	2500	5000		0	10	100	250	500	750	1000	2500	5000
Log AtSPX1 concentration	0.1	1	2	2.39794	2.69897	2.87506	3	3.39794	3.69897		0.1	1	2	2.39794	2.69897	2.87506	3	3.39794	3.69897
P1BS single	32.2	26.4	78.4	149	187.1	191.5	203.8	219.2	215.2	P1BS single random	22.6	24.6	48	125.3	174.3	178.4	199	219.2	221.4
	104.7	29.7	81.7	153.1	184.6	193.6	204.3	219.9	214.6		19.1	26.3	61.8	132.8	175.6	180.8	197.7	221.2	222.7
	21.6	38.5	83.9	152.3	187.3	195	207.6	217.7	215.7		78.9	26.6	63	133.4	174.4	180.9	196.2	220.1	220.3
	53.5	33	80.3	153.2	186.3	196.1	207	216.9	212.6		22.7	26.3	62.1	134	174.7	180.1	199.7	220	190.2
4xP1BS	83.5	62.6	75.8	110.3	188.9	205.3	210.8	225.2	227.6	4xP1BS random	28.6	32.4	64.6	74.9	195	185	194.8	209.8	215.4
	44.9	57.3	78.5	120.5	182.9	208.5	216.1	226.4	225.2		29.4	31.5	60.3	86.8	150.9	179.2	197.6	209.7	213.5
	16.9	57.6	197.8	113.8	184.1	208.2	212.2	225.2	223.9		29	29	57.4	81.1	149.8	180.9	195.4	209.9	213.7
	11.4	57.9	76	112.8	185.9	205.1	214.6	223.3	219		26.7	30.3	63.8	87	147.8	182.6	194.7	209.1	213.7
	Shaded grey values were identified as outliers and not used in analysis
Basic settings
Measurement type:	Fluorescence polarization (FP)
Microplate name:	CORNING 384 LOW VOL FL. BOTTOM
Endpoint settings
No. of flashes per well:	200
Well multichromatics used
Optic settings
Excitation:	F: 485
Dichroic filter:	F: 504
Emission A:	F: 520
Gain A:	1997
Gain B:	2040
Well(s) used for gain adjustment:	C1
Focal height [mm]:	6.5
Target mp value [mP]:	30
General settings
Top optic used
Settling time [s]:	0.1
Reading direction:	bidirectional, horizontal left to right, top to bottom
Target temperature [°C]:	monitoring
Statistical significance One way ANOVA of logEC50
Number of families	1
Number of comparisons per family	6
Alpha	0.05
Tukey's multiple comparisons test	Mean Diff.	95% CI of diff.	Significant?	Summary
P1BS single vs. P1BS single random	-0.146	-0.2340 to -0.05804	Yes	***		A-B
P1BS single vs. 4xP1BS	-0.229	-0.3183 to -0.1397	Yes	****		A-C
P1BS single vs. 4xP1BS random	-0.336	-0.4246 to -0.2474	Yes	****		A-D
P1BS single random vs. 4xP1BS	-0.083	-0.1717 to 0.005679	No	ns		B-C
P1BS single random vs. 4xP1BS random	-0.19	-0.2780 to -0.1020	Yes	****		B-D
4xP1BS vs. 4xP1BS random	-0.107	-0.1963 to -0.01765	Yes	*		C-D
Test details	Mean 1	Mean 2	Mean Diff.	SE of diff.	n1	n2	q	DF
P1BS single vs. P1BS single random	2.241	2.387	-0.146	0.03378	32	33	6.113	124
P1BS single vs. 4xP1BS	2.241	2.47	-0.229	0.03431	32	31	9.439	124
P1BS single vs. 4xP1BS random	2.241	2.577	-0.336	0.03404	32	32	13.96	124
P1BS single random vs. 4xP1BS	2.387	2.47	-0.083	0.03405	33	31	3.447	124
P1BS single random vs. 4xP1BS random	2.387	2.577	-0.19	0.03378	33	32	7.955	124
4xP1BS vs. 4xP1BS random	2.47	2.577	-0.107	0.03431	31	32	4.411	124
Figure 2b
Rbound	214.525		0	10	100	250	500	750	1000	2500	5000	Rbound	213.65		0	10	100	250	500	750	1000	2500	5000
Rfree	26.9		0.1	1	2	2.39794	2.69897	2.87506	3	3.39794	3.69897	Rfree	35.825		0.1	1	2	2.39794	2.69897	2.87506	3	3.39794	3.69897
Rbound-Rfree	187.625	ratio of total probe bound	0.0564957	-0.00532978	0.548967	1.30153	1.70766	1.75456	1.88568	2.04983	2.0072	Rbound-Rfree	177.825		-0.148742	-0.126248	0.136932	1.00633	1.55743	1.60354	1.83523	2.06242	2.08716
			-0.0458361	0.0298468	0.584144	1.34524	1.68101	1.77695	1.89101	2.0573	2.0008				-0.188106	-0.107128	0.292141	1.09068	1.57205	1.63054	1.82061	2.08491	2.10179
			-0.0564957	0.123651	0.607595	1.33671	1.70979	1.79187	1.92618	2.03384	2.01252				0.484465	-0.103754	0.305638	1.09743	1.55855	1.63166	1.80374	2.07254	2.07479
				0.0650233	0.569221	1.3463	1.69913	1.8036	1.91979	2.02532	1.97948				-0.147617	-0.107128	0.295515	1.10418	1.56193	1.62266	1.8431	2.07142	1.73626
Rbound	223.925			0.382909	0.515224	0.861045	1.64892	1.81331	1.86844	2.01278	2.03684	Rbound	214.075		0.00177763	0.0427171	0.389625	0.500593		1.68676	1.79234	1.95394	2.01427
Rfree	24.4		0.205488	0.329783	0.542288	0.963288	1.58877	1.84538	1.92156	2.02481	2.01278	Rfree	28.435		0.0103965	0.0330209	0.343299	0.628798	1.31938	1.62427	1.82251	1.95287	1.99381
Rbound-Rfree	199.525		-0.0751785	0.33279		0.896128	1.6008	1.84238	1.88247	2.01278	1.99975	Rbound-Rfree	185.64		0.00608705	0.00608705	0.312056	0.567388	1.30753	1.64259	1.7988	1.95502	1.99596
			-0.130309	0.335798	0.517228	0.886104	1.61884	1.8113	1.90653	1.99374	1.95063				-0.0186921	0.0200927	0.381006	0.630952	1.28598	1.6609	1.79126	1.9464	1.99596
Statistical significance One way ANOVA of Kd
Number of families	1
Number of comparisons per family	6
Alpha	0.05
Tukey's multiple comparisons test	Mean Diff.	95% CI of diff.	Significant?	Summary
P1BS single vs. P1BS single random	-163	-465.6 to 139.6	No	ns		A-B
P1BS single vs. 4xP1BS	-243.8	-551.2 to 63.60	No	ns		A-C
P1BS single vs. 4xP1BS random	-460.1	-765.0 to -155.2	Yes	***		A-D
P1BS single random vs. 4xP1BS	-80.8	-385.9 to 224.3	No	ns		B-C
P1BS single random vs. 4xP1BS random	-297.1	-599.7 to 5.531	No	ns		B-D
4xP1BS vs. 4xP1BS random	-216.3	-523.7 to 91.10	No	ns		C-D
Test details	Mean 1	Mean 2	Mean Diff.	SE of diff.	n1	n2	q	DF
P1BS single vs. P1BS single random	230.2	393.2	-163	116.2	32	33	1.984	124
P1BS single vs. 4xP1BS	230.2	474	-243.8	118	32	31	2.921	124
P1BS single vs. 4xP1BS random	230.2	690.3	-460.1	117.1	32	32	5.557	124
P1BS single random vs. 4xP1BS	393.2	474	-80.8	117.2	33	31	0.9754	124
P1BS single random vs. 4xP1BS random	393.2	690.3	-297.1	116.2	33	32	3.616	124
4xP1BS vs. 4xP1BS random	474	690.3	-216.3	118	31	32	2.591	124
Figure 2c

## Sheet: Figure 3
Figure 3a
myo-IP6
P1BS-DNA
Buffer only
Figure 3b
		P1BS DNA concentration (nM)
	Control free probe	1	10	50	100	500	1000	5000	10000	250000	500000
	20.8	129.1	126.2	130.8	129.1	122	109.5	57.2	42.6	29.6	29.5
	19.7	119.2	129.7	125.3	135.3	122	111.1	57.4	45.5	32.2	30.3
	20.4	120.4	128.6	127.3	133.3	117.6	104.5	56.1	38	29.6	29.4
	21.7	121.2	121.5	126.7	127.6	116.8	109.1	51.5	37.4	29.5	28.9
User: USER
Path: C:\Program Files\BMG\CLARIOstar\User\Data\
Test ID: 1039
Test Name: Fluorescein
Date: 02/05/2017
Time: 12:47:59
ID1: 2FAM test of monochromator
ID2: PK/10 pH 7.5
Fluorescence polarization (FP)
Basic settings
Measurement type:	Fluorescence polarization (FP)
Microplate name:	CORNING 384 LOW VOL FL. BOTTOM
Endpoint settings
No. of flashes per well:	200
Well multichromatics used
Optic settings
Excitation:	F: 485
Dichroic filter:	F: 504
Emission A:	F: 520
Gain A:	1814
Gain B:	1829
Well(s) used for gain adjustment:	B1
Focal height [mm]:	6.4
Target mp value [mP]:	30
General settings
Top optic used
Settling time [s]:	0.1
Reading direction:	bidirectional, horizontal left to right, top to bottom
Target temperature [°C]:	monitoring

## Sheet: Figure 4
Figure 4a
myo-IP6
P1BS-DNA
Buffer only
Figure 4b and c
Concentration displacing ligand (nM)	IP6								5PP-IP4								1PP-IP5								3PP-IP5								5PP-IP5								1,5 PP IP5								3,5 PP-IP5
control free probe (2 nM)	18.7	17.5	16	15.3					18.1	15.9	15	15.4					18.5	18.6	22	18.8					21.4	21.1	21.2	23.9					21.5	18.3	19.3	17.8					19.7	19	19	20.1					20.1
1	111.1	109.6	102.3	105.2					103.8	107.3	94.7	97.2					109.9	110.7	116.6	115.5					60.6	112.7	116.1	111.8					100.2	102.7	96.2	100.6					116.3	118.5	109.6	109.9					106.5
10	111.4	111.1	109	95.2					100.1	99.6	95	96.2					118.9	119.5	127	117.7					101.5	104.7	103.4	95.2					113.6	113.1	111.7	113.4					119	116.1	107.4	104.5					109.8
50	95	96.1	84.2	81.7					95.2	95.8	92	91.1					81	89.9	83.2	77.2					100.2	103.6	96.7	93					115	106.8	106.7	97.7					92.3	87.8	88.7	86.8					93.2
100	75.2	76	72.6	69.6					89.3	93	91.4	83.4					65.4	73.1	65.9	64.6					77.6	79.1	77.4	71					78.7	77.5	75	80					81.4	74.6	78.5	68.4					81.5
250	59.8	58.2	58	51.8					91.4	88.7	86	81					37.6	40	39.6	40.3					245.5	247.4	248.2	244.1					40.1	35.3	33.5	31.2					33.1	33	30.5	29.8					46.2
500	37.8	36.3	40	34.3					76.3	71.7	67.3	58.7					45.6	31.4	33.7	31.7					36.8	33.4	33.2	29.5					27.5	31.4	30.2	31.5					28.4	26	28.3	27.8					26.6
750	38.7	36.4	67.4	34.2					69	64.2	58.4	57.7					30.3	34.1	19.4	32.1					28.4	30.9	30.7	28.7					28.2	29	28.1	27					29.9	27.5	27.6	25.6					29.8
1000	39.4	40.9	42.9	41.1					46.8	57	53.4	51.1					26.5	28.1	28.6	28.1					27	27.6	27.9	24.7					27.2	29.1	26.8	26.1					27.5	28	27.8	28.9					28.1
2500	24	27.5	27.4	26.4					36.3	43	37.1	35.7					69.5	27.7	26.3	26.2					26.9	25.9	26.3	24.2					27.6	25.6	25.6	25					25.7	27.2	26.1	25.3					23.9
																									greyed out means not used in analysis
Basic settings
Measurement type:	Fluorescence polarization (FP)
Microplate name:	CORNING 384 LOW VOL FL. BOTTOM
Endpoint settings
No. of flashes per well:	200
Well multichromatics used
Optic settings
Excitation:	F: 485
Dichroic filter:	F: 504
Emission A:	F: 520
Gain A:	1780
Gain B:	1817
Well(s) used for gain adjustment:	K15
Focal height [mm]:	6.4
Target mp value [mP]:	30
General settings
Top optic used
Settling time [s]:	0.1
Reading direction:	bidirectional, horizontal left to right, top to bottom
Target temperature [°C]:	monitoring
Statistical significances- one way ANOVA
Number of families	1
Number of comparisons per family	36
Alpha	0.05
Tukey's multiple comparisons test	Mean Diff.	95% CI of diff.	Significant?	Summary
IP6 vs. 5PP IP4	-0.729	-1.143 to -0.3149	Yes	****		A-B
IP6 vs. 1 IP7	0.282	-0.1321 to 0.6961	No	ns		A-C
IP6 vs. 3 IP7	-0.0009999	-0.4151 to 0.4131	No	ns		A-D
IP6 vs. 5 IP7	0.069	-0.3451 to 0.4831	No	ns		A-E
IP6 vs. 1,5 IP8	0.136	-0.2781 to 0.5501	No	ns		A-F
IP6 vs. 3,5 IP8	0.011	-0.4031 to 0.4251	No	ns		A-G
IP6 vs. 3456 IP4	-0.693	-1.107 to -0.2789	Yes	****		A-H
IP6 vs. 13456 IP5	-0.178	-0.5921 to 0.2361	No	ns		A-I
5PP IP4 vs. 1 IP7	1.011	0.5969 to 1.425	Yes	****		B-C
5PP IP4 vs. 3 IP7	0.728	0.3139 to 1.142	Yes	****		B-D
5PP IP4 vs. 5 IP7	0.798	0.3839 to 1.212	Yes	****		B-E
5PP IP4 vs. 1,5 IP8	0.865	0.4509 to 1.279	Yes	****		B-F
5PP IP4 vs. 3,5 IP8	0.74	0.3259 to 1.154	Yes	****		B-G
5PP IP4 vs. 3456 IP4	0.036	-0.3781 to 0.4501	No	ns		B-H
5PP IP4 vs. 13456 IP5	0.551	0.1369 to 0.9651	Yes	**		B-I
1 IP7 vs. 3 IP7	-0.283	-0.6971 to 0.1311	No	ns		C-D
1 IP7 vs. 5 IP7	-0.213	-0.6271 to 0.2011	No	ns		C-E
1 IP7 vs. 1,5 IP8	-0.146	-0.5601 to 0.2681	No	ns		C-F
1 IP7 vs. 3,5 IP8	-0.271	-0.6851 to 0.1431	No	ns		C-G
1 IP7 vs. 3456 IP4	-0.975	-1.389 to -0.5609	Yes	****		C-H
1 IP7 vs. 13456 IP5	-0.46	-0.8741 to -0.04594	Yes	*		C-I
3 IP7 vs. 5 IP7	0.07	-0.3441 to 0.4841	No	ns		D-E
3 IP7 vs. 1,5 IP8	0.137	-0.2771 to 0.5511	No	ns		D-F
3 IP7 vs. 3,5 IP8	0.012	-0.4021 to 0.4261	No	ns		D-G
3 IP7 vs. 3456 IP4	-0.692	-1.106 to -0.2779	Yes	****		D-H
3 IP7 vs. 13456 IP5	-0.177	-0.5911 to 0.2371	No	ns		D-I
5 IP7 vs. 1,5 IP8	0.067	-0.3471 to 0.4811	No	ns		E-F
5 IP7 vs. 3,5 IP8	-0.058	-0.4721 to 0.3561	No	ns		E-G
5 IP7 vs. 3456 IP4	-0.762	-1.176 to -0.3479	Yes	****		E-H
5 IP7 vs. 13456 IP5	-0.247	-0.6611 to 0.1671	No	ns		E-I
1,5 IP8 vs. 3,5 IP8	-0.125	-0.5391 to 0.2891	No	ns		F-G
1,5 IP8 vs. 3456 IP4	-0.829	-1.243 to -0.4149	Yes	****		F-H
1,5 IP8 vs. 13456 IP5	-0.314	-0.7281 to 0.1001	No	ns		F-I
3,5 IP8 vs. 3456 IP4	-0.704	-1.118 to -0.2899	Yes	****		G-H
3,5 IP8 vs. 13456 IP5	-0.189	-0.6031 to 0.2251	No	ns		G-I
3456 IP4 vs. 13456 IP5	0.515	0.1009 to 0.9291	Yes	**		H-I
Test details	Mean 1	Mean 2	Mean Diff.	SE of diff.	n1	n2	q	DF
IP6 vs. 5PP IP4	2.142	2.871	-0.729	0.1325	33	33	7.782	288
IP6 vs. 1 IP7	2.142	1.86	0.282	0.1325	33	33	3.01	288
IP6 vs. 3 IP7	2.142	2.143	-0.0009999	0.1325	33	33	0.01067	288
IP6 vs. 5 IP7	2.142	2.073	0.069	0.1325	33	33	0.7366	288
IP6 vs. 1,5 IP8	2.142	2.006	0.136	0.1325	33	33	1.452	288
IP6 vs. 3,5 IP8	2.142	2.131	0.011	0.1325	33	33	0.1174	288
IP6 vs. 3456 IP4	2.142	2.835	-0.693	0.1325	33	33	7.398	288
IP6 vs. 13456 IP5	2.142	2.32	-0.178	0.1325	33	33	1.9	288
5PP IP4 vs. 1 IP7	2.871	1.86	1.011	0.1325	33	33	10.79	288
5PP IP4 vs. 3 IP7	2.871	2.143	0.728	0.1325	33	33	7.772	288
5PP IP4 vs. 5 IP7	2.871	2.073	0.798	0.1325	33	33	8.519	288
5PP IP4 vs. 1,5 IP8	2.871	2.006	0.865	0.1325	33	33	9.234	288
5PP IP4 vs. 3,5 IP8	2.871	2.131	0.74	0.1325	33	33	7.9	288
5PP IP4 vs. 3456 IP4	2.871	2.835	0.036	0.1325	33	33	0.3843	288
5PP IP4 vs. 13456 IP5	2.871	2.32	0.551	0.1325	33	33	5.882	288
1 IP7 vs. 3 IP7	1.86	2.143	-0.283	0.1325	33	33	3.021	288
1 IP7 vs. 5 IP7	1.86	2.073	-0.213	0.1325	33	33	2.274	288
1 IP7 vs. 1,5 IP8	1.86	2.006	-0.146	0.1325	33	33	1.559	288
1 IP7 vs. 3,5 IP8	1.86	2.131	-0.271	0.1325	33	33	2.893	288
1 IP7 vs. 3456 IP4	1.86	2.835	-0.975	0.1325	33	33	10.41	288
1 IP7 vs. 13456 IP5	1.86	2.32	-0.46	0.1325	33	33	4.911	288
3 IP7 vs. 5 IP7	2.143	2.073	0.07	0.1325	33	33	0.7473	288
3 IP7 vs. 1,5 IP8	2.143	2.006	0.137	0.1325	33	33	1.462	288
3 IP7 vs. 3,5 IP8	2.143	2.131	0.012	0.1325	33	33	0.1281	288
3 IP7 vs. 3456 IP4	2.143	2.835	-0.692	0.1325	33	33	7.387	288
3 IP7 vs. 13456 IP5	2.143	2.32	-0.177	0.1325	33	33	1.89	288
5 IP7 vs. 1,5 IP8	2.073	2.006	0.067	0.1325	33	33	0.7152	288
5 IP7 vs. 3,5 IP8	2.073	2.131	-0.058	0.1325	33	33	0.6192	288
5 IP7 vs. 3456 IP4	2.073	2.835	-0.762	0.1325	33	33	8.134	288
5 IP7 vs. 13456 IP5	2.073	2.32	-0.247	0.1325	33	33	2.637	288
1,5 IP8 vs. 3,5 IP8	2.006	2.131	-0.125	0.1325	33	33	1.334	288
1,5 IP8 vs. 3456 IP4	2.006	2.835	-0.829	0.1325	33	33	8.85	288
1,5 IP8 vs. 13456 IP5	2.006	2.32	-0.314	0.1325	33	33	3.352	288
3,5 IP8 vs. 3456 IP4	2.131	2.835	-0.704	0.1325	33	33	7.515	288
3,5 IP8 vs. 13456 IP5	2.131	2.32	-0.189	0.1325	33	33	2.018	288
3456 IP4 vs. 13456 IP5	2.835	2.32	0.515	0.1325	33	33	5.498	288
[truncated: 15 more columns]

## Sheet: Supplementary Figure 2
Supplementary Figure 2a
Probe concentration (nM)	2-FAM-InsP5								5-FAM-InsP5
1	18.9	18.9	22.8	20.2					19	35.9	41.2	31.1
10	27.4	26.4	27.7	25.3					35.3	32.5	40.8	25
100	70.5	75.4	65.9	68.1					37.5	53.2	44.5	53.5
1000	143.1	141.8	142.8	143.2					67.7	86.1	83.7	78.2
10000	176.7	181.1	178.9	178.6					80.3	81.6	97.1	84.8
Basic settings										Basic settings
Measurement type:	Fluorescence polarization (FP)									Measurement type:	Fluorescence polarization (FP)
Microplate name:	CORNING 384 LOW VOL FL. BOTTOM									Microplate name:	CORNING 384 LOW VOL FL. BOTTOM
Endpoint settings										Endpoint settings
No. of flashes per well:	200									No. of flashes per well:	200
Well multichromatics used										Well multichromatics used
Optic settings										Optic settings
Excitation:	F: 485									Excitation:	F: 485
Dichroic filter:	F: 504									Dichroic filter:	F: 504
Emission A:	F: 520									Emission A:	F: 520
Gain A:	1644									Gain A:	2136
Gain B:	1665									Gain B:	2272
Well(s) used for gain adjustment:	A2									Well(s) used for gain adjustment:	A8
Focal height [mm]:	6.2									Focal height [mm]:	6.2
Target mp value [mP]:	30									Target mp value [mP]:	30
General settings										General settings
Top optic used										Top optic used
Settling time [s]:	0.1									Settling time [s]:	0.1
Reading direction:	unidirectional, horizontal left to right, top to bottom									Reading direction:	unidirectional, horizontal left to right, top to bottom
Target temperature [°C]:	monitoring									Target temperature [°C]:	monitoring
Supplementary Figure 2c
	SPX1 nM
	0	1	5	10	20	50	100	200	400	600	800	1000	2000	5000	10000
log		0	0.69897	1	1.30103	1.69897	2	2.30103	2.60206	2.77815	2.90309	3	3.30103	3.69897	4
	20.7	17.4	23.1	25.6	57.3	66.7	67.8	104	136.7	148.6	156	163.7	173.2	182.5	198.6
	25.4	20.8	21.6	32	32.7	60.3	67.7	116.4	135.8	146.5	157.9	162	170.5	179.8	199.8
	21.7	19.8	22.2	22.3	35.9	55.9	68.2	124.5	130.8	141.7	157.2	159.6	172.4	184.7	199.8
	20.6	22.1	26.5	27.5	32.9	53.9	63	114.3	132.9	156.4	158.4	158.2	173.2	179	197.7
Supplementary Figure 2d
																	free probe	22.1
fraction bound																	bound probe	198.975
	-0.0158304	-0.0531449	0.0113074	0.039576	0.398021	0.504311	0.516749	0.926078	1.29583	1.43039	1.51406	1.60113	1.70855	1.81371	1.99576		boun-free	176.875
	0.0373145	-0.0146996	-0.00565371	0.111943	0.119859	0.431943	0.515618	1.06629	1.28565	1.40664	1.53555	1.58191	1.67802	1.78318	2.00933
	-0.00452297	-0.0260071	0.00113074	0.00226148	0.156042	0.382191	0.521272	1.15788	1.22912	1.35237	1.52763	1.55477	1.69951	1.83859	2.00933
	-0.0169611	0	0.0497527	0.0610601	0.12212	0.359576	0.462473	1.04254	1.25286	1.51859	1.5412	1.53894	1.70855	1.77413	1.98558

## Sheet: Supplementary Figure 4
See source data for Supplementary Table 1 and 2

## Sheet: Supplementary Figure 15
Supplementary Figure 5a
Prep A
SPX1 concentration (nM)	0	1	10	25	50	75	100	125	250	500	750	1000
	15.3	19.3	16.9	30.4	29.9	31.1	31.4	44.8	66.2	95.4	105.1	115.6
	16.3	19.2	18.4	23	29.6	27.4	32.8	47.8	58.7	88.3	91.1	112
	18.3	18.3	18	19.5	30.9	31.2	34.4	47.7	56	76.6	87.8	94.9
	21.4	19.4	17.6	20.2	31.8	35	37	49.9		76.9	95.2	84
Prep B
	27.1	19.5	21.4	40.7	54.5	65	56.2	65.8	105.1	131	136.2	133.4
	22.9	17.8	25.5	37.4	44	42.3	61.2	66.7	96.2	119	141.2	141
	15.6	17	20.1	29.8	35.6	50.7	65.4	63.3	96	102.3	139.3	151
	15.1	17.6	19.1	23	45.4	47.4	58.1		93.6	113.4	134.7	138.5
Basic settings
Measurement type:	Fluorescence polarization (FP)
Microplate name:	CORNING 384 LOW VOL FL. BOTTOM
Endpoint settings
No. of flashes per well:	200
Well multichromatics used
Optic settings
Excitation:	F: 485
Dichroic filter:	F: 504
Emission A:	F: 520
Gain A:	1801
Gain B:	1809
Well(s) used for gain adjustment:	C13
Focal height [mm]:	6.7
Target mp value [mP]:	30
General settings
Top optic used
Settling time [s]:	0.1
Reading direction:	bidirectional, horizontal left to right, top to bottom
Target temperature [°C]:	monitoring
Supplementary Figure 5b
SPX1 concentration (nM)	0	1	10	25	50	75	100	125	250	500	750	1000
Prep A	33.8	25.7	27.5	25	26.7	29.2	26.7	26.9	32.9	32.5	33.7	29.8
	26.5	25.8	25.6	27.3	25.1	27.9	26.1	28.5	30.3	34.1	34.5	29.4
	25.3	26.8	26.6	26.8	27.9	30.1	26.3	27.9	31.6	33.8	34.7	31.7
	21	26.4	27.3	26	26.3	26	25	27.3	30.8	33	36.8	30
Prep B	24.1	25.1	28.2	30.6	30.6	36.1	41.5	38.6	52.8	96	97.5	105.6
	25.8	25.4	26.6	30.8	35.4	34.6	34.4	36.8	62.3	97.9	103.9	117.3
	26.2	23.9	27.3	31.6	34.1	34	33.9	38.1	57.5	99.5	108.1	112.4
	24.8	24.6	27.1	29.3	30.3	38	36	40.1	52.5	98.5	104.2	121
Basic settings
Measurement type:	Fluorescence polarization (FP)
Microplate name:	CORNING 384 LOW VOL FL. BOTTOM
Endpoint settings
No. of flashes per well:	200
Well multichromatics used
Optic settings
Excitation:	F: 485
Dichroic filter:	F: 504
Emission A:	F: 520
Gain A:	1686
Gain B:	1712
Well(s) used for gain adjustment:	D13
Focal height [mm]:	6.7
Target mp value [mP]:	30
General settings
Top optic used
Settling time [s]:	0.1
Reading direction:	bidirectional, horizontal left to right, top to bottom
Target temperature [°C]:	monitoring
Supplementary Figure 5c
conc	log10	spx1								ship2
0.1	-1	30.7	-5.5	-7.1	-11.7					-8.1	-3.8	-10.1	-10.2
1	0	4.2	5.2	9.5	5.1					-6.6	-3.7	-3.8	-6.9
10	1	60.5	58.8	64.5	58.2					-5.5	-4.1	-5.4	-4.7
100	2	48	47.1	41.5	48.7					-1.9	5.4	-1.5	-9.8
1000	3	115.3	111.5	113.5	103.9					-2.6	-5.5	-5.4	-2.5
10000	4	181.4	182	177.7	180.1					11.8	7.7	11.5	6.1
run 977 for protocol
Supplementary Figure 5d
Supplementary Figure 5e
	SPX1 (nM)
	0	1	5	10	20	50	100	200	400	600	800	1000	2000	5000	100000
log		0	0.69897	1	1.30103	1.69897	2	2.30103	2.60206	2.77815	2.90309	3	3.30103	3.69897	5
	20.6	52.2	47.8	51.3	46	42.7	56	72	70.7	76.8	94.1	99.3	126.4	150.5	188.3
	8.8	31.7	27.5	36.5	40.1	42	49.3	68.9	73.4	76.8	98.6	97.3	125	156.5	191.8
	19.7	36	38.8	33.9	36.3	50.9	52.3	63.7	68.4	75	94.7	104.5	119.3	159.6	192.4
	15.6	42.6	32.1	34.9	32.2	46.6	53.2	64.6	68.6	76.1	101.9	104.3	118.9	156.5	191
																free	16.175
fraction bound																bound	190.875
	0.0506583	0.412421	0.362049	0.402118	0.341442	0.303663	0.455924	0.639096	0.624213	0.694047	0.892101	0.951631	1.26188	1.53778	1.97052	bound-free	174.7
	-0.0844305	0.177733	0.129651	0.232685	0.273898	0.29565	0.379222	0.603606	0.655123	0.694047	0.943618	0.928735	1.24585	1.60647	2.01059
	0.0403549	0.226961	0.259015	0.202919	0.230395	0.397539	0.413566	0.544076	0.597882	0.67344	0.89897	1.01116	1.1806	1.64196	2.01746
	-0.00658271	0.302519	0.182313	0.214367	0.183457	0.348311	0.423869	0.554379	0.600172	0.686033	0.981397	1.00887	1.17602	1.60647	2.00143
Supplementary Figure 5f
NaCl mM	2-FAM-IP5					P1BS-FAM
Control free probe	29.2	31.2	30.3	35.6		16.3	24.7	14	9.1
0	145.9	148.2	146.7	146.6		168.6	166.4	173.3	167.4
50	145.6	148.8	149.2	152		148	155.4	148	153.1
100	140.1	136.8	148.7	143.5		55.3	43.6	46	58.1
250	103.8	104.8	101.7	101		4.1	7	7.4	-1.2
500	106	105.5	107.8	107.5		3.3	8.5	5.9	5.7
	Basic settings					Basic settings
	Measurement type:	Fluorescence polarization (FP)				Measurement type:	Fluorescence polarization (FP)
	Microplate name:	GREINER 384 SMALL VOLUME				Microplate name:	GREINER 384 SMALL VOLUME
	Endpoint settings					Endpoint settings
	No. of flashes per well:	50				No. of flashes per well:	50
	Well multichromatics used					Well multichromatics used
	Optic settings					Optic settings
	Excitation:	F: Ex485				Excitation:	F: Ex485
	Dichroic filter:	F: LP504				Dichroic filter:	F: LP504
	Emission A:	F: Em520				Emission A:	F: Em520
	Gain A:	1911				Gain A:	2159
	Gain B:	1971				Gain B:	2257
	Well(s) used for gain adjustment:	E19				Well(s) used for gain adjustment:	I7
	Focal height [mm]:	4.7				Focal height [mm]:	4.7
	Target mp value [mP]:	35				Target mp value [mP]:	35
	General settings					General settings
	Top optic used					Top optic used
	Settling time [s]:	0.1				Settling time [s]:	0.1
	Reading direction:	bidirectional, horizontal left to right, top to bottom				Reading direction:	bidirectional, horizontal left to right, top to bottom
	Target temperature [°C]:	monitoring				Target temperature [°C]:	monitoring

## Sheet: Supplementary Figure 8
Supplementary Figure 8

## Sheet: Supplementary Table 1
Supplementary Table 1
See the University of East Anglia Digital Repository for access to the source data relating to the results of mm/PBSA free energy calculations for OsSPX1:ligand complexes
URL		https://research-portal.uea.ac.uk/en/datasets/gmx-mmpbsa-logfiles
File name:		Free energy calculations SPX1-ligand complexes.7z
Contains directories for each ligand with logfiles of the results of gmx_MMPBSA calculations of:
(1) Ligand binding free energy
(2) Scanning alanine mutagenesis of ligand binding site residues:
1. Met 1
2. Lys 2
3. Lys 5
4. Tyr 25
5. Lys 29
6. Lys 147
7. Lys 150
8. Lys 151

## Sheet: Supplentary Table 2
See the University of East Anglia Digital Repository for access to the source data relating to the results of mm/PBSA free energy calculations for OsSPX1:ligand complexes
URL		https://research-portal.uea.ac.uk/en/datasets/gmx-mmpbsa-logfiles
File name:		Free energy calculations SPX1-ligand complexes.7z
Contains directories for each ligand with logfiles of the results of gmx_MMPBSA calculations of:
(1) Ligand binding free energy
(2) Scanning alanine mutagenesis of ligand binding site residues:
1. Met 1
2. Lys 2
3. Lys 5
4. Tyr 25
5. Lys 29
6. Lys 147
7. Lys 150
8. Lys 151
Statistical significances
Compare cell means regardless of rows and columns						Symbol	Meaning
						ns	P > 0.05
Number of families	1					*	P ≤ 0.05
Number of comparisons per family	1540					**	P ≤ 0.01
Alpha	0.05					***	P ≤ 0.001
						****	P ≤ 0.0001
Tukey's multiple comparisons test	Mean Diff.	95% CI of diff.	Significant?	Summary
M1A:InsP6 vs. M1A:1,5-[PP]2-InsP4	-0.11	-3.011 to 2.791	No	ns
M1A:InsP6 vs. M1A:3,5-[PP]2-InsP4	-0.09	-2.991 to 2.811	No	ns
M1A:InsP6 vs. M1A:3-PP-InsP5	-0.12	-3.021 to 2.781	No	ns
M1A:InsP6 vs. M1A:5-PP-InsP5	-0.18	-3.081 to 2.721	No	ns
M1A:InsP6 vs. M1A:1-PP-InsP5	0.29	-2.611 to 3.191	No	ns
M1A:InsP6 vs. M1A:5-PP-InsP4	-0.39	-3.291 to 2.511	No	ns
M1A:InsP6 vs. K2A:InsP6	-6.99	-9.891 to -4.089	Yes	****
M1A:InsP6 vs. K2A:1,5-[PP]2-InsP4	-14.57	-17.47 to -11.67	Yes	****
M1A:InsP6 vs. K2A:3,5-[PP]2-InsP4	-7	-9.901 to -4.099	Yes	****
M1A:InsP6 vs. K2A:3-PP-InsP5	-6.9	-9.801 to -3.999	Yes	****
M1A:InsP6 vs. K2A:5-PP-InsP5	-5.99	-8.891 to -3.089	Yes	****
M1A:InsP6 vs. K2A:1-PP-InsP5	-7.91	-10.81 to -5.009	Yes	****
M1A:InsP6 vs. K2A:5-PP-InsP4	-13.36	-16.26 to -10.46	Yes	****
M1A:InsP6 vs. K5A:InsP6	-3.01	-5.911 to -0.1091	Yes	*
M1A:InsP6 vs. K5A:1,5-[PP]2-InsP4	-7.4	-10.30 to -4.499	Yes	****
M1A:InsP6 vs. K5A:3,5-[PP]2-InsP4	-2.1	-5.001 to 0.8009	No	ns
M1A:InsP6 vs. K5A:3-PP-InsP5	-2.44	-5.341 to 0.4609	No	ns
M1A:InsP6 vs. K5A:5-PP-InsP5	-3.89	-6.791 to -0.9891	Yes	****
M1A:InsP6 vs. K5A:1-PP-InsP5	-3.07	-5.971 to -0.1691	Yes	*
M1A:InsP6 vs. K5A:5-PP-InsP4	-2.67	-5.571 to 0.2309	No	ns
M1A:InsP6 vs. Y25A:InsP6	-5.76	-8.661 to -2.859	Yes	****
M1A:InsP6 vs. Y25A:1,5-[PP]2-InsP4	-5.71	-8.611 to -2.809	Yes	****
M1A:InsP6 vs. Y25A:3,5-[PP]2-InsP4	-2.26	-5.161 to 0.6409	No	ns
M1A:InsP6 vs. Y25A:3-PP-InsP5	-3.61	-6.511 to -0.7091	Yes	***
M1A:InsP6 vs. Y25A:5-PP-InsP5	-0.07	-2.971 to 2.831	No	ns
M1A:InsP6 vs. Y25A:1-PP-InsP5	-1.01	-3.911 to 1.891	No	ns
M1A:InsP6 vs. Y25A:5-PP-InsP4	-0.3	-3.201 to 2.601	No	ns
M1A:InsP6 vs. K29A:InsP6	-8.5	-11.40 to -5.599	Yes	****
M1A:InsP6 vs. K29A:1,5-[PP]2-InsP4	-14.62	-17.52 to -11.72	Yes	****
M1A:InsP6 vs. K29A:3,5-[PP]2-InsP4	-13.24	-16.14 to -10.34	Yes	****
M1A:InsP6 vs. K29A:3-PP-InsP5	-12.3	-15.20 to -9.399	Yes	****
M1A:InsP6 vs. K29A:5-PP-InsP5	-12.23	-15.13 to -9.329	Yes	****
M1A:InsP6 vs. K29A:1-PP-InsP5	-7.95	-10.85 to -5.049	Yes	****
M1A:InsP6 vs. K29A:5-PP-InsP4	-11.77	-14.67 to -8.869	Yes	****
M1A:InsP6 vs. K147A:InsP6	-15.08	-17.98 to -12.18	Yes	****
M1A:InsP6 vs. K147A:1,5-[PP]2-InsP4	-14.43	-17.33 to -11.53	Yes	****
M1A:InsP6 vs. K147A:3,5-[PP]2-InsP4	-11.12	-14.02 to -8.219	Yes	****
M1A:InsP6 vs. K147A:3-PP-InsP5	-13.5	-16.40 to -10.60	Yes	****
M1A:InsP6 vs. K147A:5-PP-InsP5	-16.11	-19.01 to -13.21	Yes	****
M1A:InsP6 vs. K147A:1-PP-InsP5	-16.64	-19.54 to -13.74	Yes	****
M1A:InsP6 vs. K147A:5-PP-InsP4	-15.53	-18.43 to -12.63	Yes	****
M1A:InsP6 vs. K150A:InsP6	-3.36	-6.261 to -0.4591	Yes	**
M1A:InsP6 vs. K150A:1,5-[PP]2-InsP4	-4.05	-6.951 to -1.149	Yes	****
M1A:InsP6 vs. K150A:3,5-[PP]2-InsP4	-4.63	-7.531 to -1.729	Yes	****
M1A:InsP6 vs. K150A:3-PP-InsP5	-5.78	-8.681 to -2.879	Yes	****
M1A:InsP6 vs. K150A:5-PP-InsP5	-3.01	-5.911 to -0.1091	Yes	*
M1A:InsP6 vs. K150A:1-PP-InsP5	-6.88	-9.781 to -3.979	Yes	****
M1A:InsP6 vs. K150A:5-PP-InsP4	-3.41	-6.311 to -0.5091	Yes	**
M1A:InsP6 vs. K151A:InsP6	-8.3	-11.20 to -5.399	Yes	****
M1A:InsP6 vs. K151A:1,5-[PP]2-InsP4	-8.22	-11.12 to -5.319	Yes	****
M1A:InsP6 vs. K151A:3,5-[PP]2-InsP4	-17.18	-20.08 to -14.28	Yes	****
M1A:InsP6 vs. K151A:3-PP-InsP5	-18.83	-21.73 to -15.93	Yes	****
M1A:InsP6 vs. K151A:5-PP-InsP5	-9.44	-12.34 to -6.539	Yes	****
M1A:InsP6 vs. K151A:1-PP-InsP5	-18.57	-21.47 to -15.67	Yes	****
M1A:InsP6 vs. K151A:5-PP-InsP4	-13.96	-16.86 to -11.06	Yes	****
M1A:1,5-[PP]2-InsP4 vs. M1A:3,5-[PP]2-InsP4	0.02	-2.881 to 2.921	No	ns
M1A:1,5-[PP]2-InsP4 vs. M1A:3-PP-InsP5	-0.01	-2.911 to 2.891	No	ns
M1A:1,5-[PP]2-InsP4 vs. M1A:5-PP-InsP5	-0.07	-2.971 to 2.831	No	ns
M1A:1,5-[PP]2-InsP4 vs. M1A:1-PP-InsP5	0.4	-2.501 to 3.301	No	ns
M1A:1,5-[PP]2-InsP4 vs. M1A:5-PP-InsP4	-0.28	-3.181 to 2.621	No	ns
M1A:1,5-[PP]2-InsP4 vs. K2A:InsP6	-6.88	-9.781 to -3.979	Yes	****
M1A:1,5-[PP]2-InsP4 vs. K2A:1,5-[PP]2-InsP4	-14.46	-17.36 to -11.56	Yes	****
M1A:1,5-[PP]2-InsP4 vs. K2A:3,5-[PP]2-InsP4	-6.89	-9.791 to -3.989	Yes	****
M1A:1,5-[PP]2-InsP4 vs. K2A:3-PP-InsP5	-6.79	-9.691 to -3.889	Yes	****
M1A:1,5-[PP]2-InsP4 vs. K2A:5-PP-InsP5	-5.88	-8.781 to -2.979	Yes	****
M1A:1,5-[PP]2-InsP4 vs. K2A:1-PP-InsP5	-7.8	-10.70 to -4.899	Yes	****
M1A:1,5-[PP]2-InsP4 vs. K2A:5-PP-InsP4	-13.25	-16.15 to -10.35	Yes	****
M1A:1,5-[PP]2-InsP4 vs. K5A:InsP6	-2.9	-5.801 to 0.0009065	No	ns
M1A:1,5-[PP]2-InsP4 vs. K5A:1,5-[PP]2-InsP4	-7.29	-10.19 to -4.389	Yes	****
M1A:1,5-[PP]2-InsP4 vs. K5A:3,5-[PP]2-InsP4	-1.99	-4.891 to 0.9109	No	ns
M1A:1,5-[PP]2-InsP4 vs. K5A:3-PP-InsP5	-2.33	-5.231 to 0.5709	No	ns
M1A:1,5-[PP]2-InsP4 vs. K5A:5-PP-InsP5	-3.78	-6.681 to -0.8791	Yes	***
M1A:1,5-[PP]2-InsP4 vs. K5A:1-PP-InsP5	-2.96	-5.861 to -0.05909	Yes	*
M1A:1,5-[PP]2-InsP4 vs. K5A:5-PP-InsP4	-2.56	-5.461 to 0.3409	No	ns
M1A:1,5-[PP]2-InsP4 vs. Y25A:InsP6	-5.65	-8.551 to -2.749	Yes	****
M1A:1,5-[PP]2-InsP4 vs. Y25A:1,5-[PP]2-InsP4	-5.6	-8.501 to -2.699	Yes	****
M1A:1,5-[PP]2-InsP4 vs. Y25A:3,5-[PP]2-InsP4	-2.15	-5.051 to 0.7509	No	ns
M1A:1,5-[PP]2-InsP4 vs. Y25A:3-PP-InsP5	-3.5	-6.401 to -0.5991	Yes	**
M1A:1,5-[PP]2-InsP4 vs. Y25A:5-PP-InsP5	0.04	-2.861 to 2.941	No	ns
M1A:1,5-[PP]2-InsP4 vs. Y25A:1-PP-InsP5	-0.9	-3.801 to 2.001	No	ns
M1A:1,5-[PP]2-InsP4 vs. Y25A:5-PP-InsP4	-0.19	-3.091 to 2.711	No	ns
M1A:1,5-[PP]2-InsP4 vs. K29A:InsP6	-8.39	-11.29 to -5.489	Yes	****
M1A:1,5-[PP]2-InsP4 vs. K29A:1,5-[PP]2-InsP4	-14.51	-17.41 to -11.61	Yes	****
M1A:1,5-[PP]2-InsP4 vs. K29A:3,5-[PP]2-InsP4	-13.13	-16.03 to -10.23	Yes	****
M1A:1,5-[PP]2-InsP4 vs. K29A:3-PP-InsP5	-12.19	-15.09 to -9.289	Yes	****
M1A:1,5-[PP]2-InsP4 vs. K29A:5-PP-InsP5	-12.12	-15.02 to -9.219	Yes	****
M1A:1,5-[PP]2-InsP4 vs. K29A:1-PP-InsP5	-7.84	-10.74 to -4.939	Yes	****
M1A:1,5-[PP]2-InsP4 vs. K29A:5-PP-InsP4	-11.66	-14.56 to -8.759	Yes	****
M1A:1,5-[PP]2-InsP4 vs. K147A:InsP6	-14.97	-17.87 to -12.07	Yes	****
M1A:1,5-[PP]2-InsP4 vs. K147A:1,5-[PP]2-InsP4	-14.32	-17.22 to -11.42	Yes	****
M1A:1,5-[PP]2-InsP4 vs. K147A:3,5-[PP]2-InsP4	-11.01	-13.91 to -8.109	Yes	****
M1A:1,5-[PP]2-InsP4 vs. K147A:3-PP-InsP5	-13.39	-16.29 to -10.49	Yes	****
M1A:1,5-[PP]2-InsP4 vs. K147A:5-PP-InsP5	-16	-18.90 to -13.10	Yes	****
M1A:1,5-[PP]2-InsP4 vs. K147A:1-PP-InsP5	-16.53	-19.43 to -13.63	Yes	****
M1A:1,5-[PP]2-InsP4 vs. K147A:5-PP-InsP4	-15.42	-18.32 to -12.52	Yes	****
M1A:1,5-[PP]2-InsP4 vs. K150A:InsP6	-3.25	-6.151 to -0.3491	Yes	**
M1A:1,5-[PP]2-InsP4 vs. K150A:1,5-[PP]2-InsP4	-3.94	-6.841 to -1.039	Yes	****
M1A:1,5-[PP]2-InsP4 vs. K150A:3,5-[PP]2-InsP4	-4.52	-7.421 to -1.619	Yes	****
M1A:1,5-[PP]2-InsP4 vs. K150A:3-PP-InsP5	-5.67	-8.571 to -2.769	Yes	****
M1A:1,5-[PP]2-InsP4 vs. K150A:5-PP-InsP5	-2.9	-5.801 to 0.0009065	No	ns
M1A:1,5-[PP]2-InsP4 vs. K150A:1-PP-InsP5	-6.77	-9.671 to -3.869	Yes	****
M1A:1,5-[PP]2-InsP4 vs. K150A:5-PP-InsP4	-3.3	-6.201 to -0.3991	Yes	**
M1A:1,5-[PP]2-InsP4 vs. K151A:InsP6	-8.19	-11.09 to -5.289	Yes	****
M1A:1,5-[PP]2-InsP4 vs. K151A:1,5-[PP]2-InsP4	-8.11	-11.01 to -5.209	Yes	****
M1A:1,5-[PP]2-InsP4 vs. K151A:3,5-[PP]2-InsP4	-17.07	-19.97 to -14.17	Yes	****
M1A:1,5-[PP]2-InsP4 vs. K151A:3-PP-InsP5	-18.72	-21.62 to -15.82	Yes	****
M1A:1,5-[PP]2-InsP4 vs. K151A:5-PP-InsP5	-9.33	-12.23 to -6.429	Yes	****
M1A:1,5-[PP]2-InsP4 vs. K151A:1-PP-InsP5	-18.46	-21.36 to -15.56	Yes	****
M1A:1,5-[PP]2-InsP4 vs. K151A:5-PP-InsP4	-13.85	-16.75 to -10.95	Yes	****
M1A:3,5-[PP]2-InsP4 vs. M1A:3-PP-InsP5	-0.03	-2.931 to 2.871	No	ns
M1A:3,5-[PP]2-InsP4 vs. M1A:5-PP-InsP5	-0.09	-2.991 to 2.811	No	ns
M1A:3,5-[PP]2-InsP4 vs. M1A:1-PP-InsP5	0.38	-2.521 to 3.281	No	ns
M1A:3,5-[PP]2-InsP4 vs. M1A:5-PP-InsP4	-0.3	-3.201 to 2.601	No	ns
M1A:3,5-[PP]2-InsP4 vs. K2A:InsP6	-6.9	-9.801 to -3.999	Yes	****
M1A:3,5-[PP]2-InsP4 vs. K2A:1,5-[PP]2-InsP4	-14.48	-17.38 to -11.58	Yes	****
M1A:3,5-[PP]2-InsP4 vs. K2A:3,5-[PP]2-InsP4	-6.91	-9.811 to -4.009	Yes	****
M1A:3,5-[PP]2-InsP4 vs. K2A:3-PP-InsP5	-6.81	-9.711 to -3.909	Yes	****
M1A:3,5-[PP]2-InsP4 vs. K2A:5-PP-InsP5	-5.9	-8.801 to -2.999	Yes	****
M1A:3,5-[PP]2-InsP4 vs. K2A:1-PP-InsP5	-7.82	-10.72 to -4.919	Yes	****
M1A:3,5-[PP]2-InsP4 vs. K2A:5-PP-InsP4	-13.27	-16.17 to -10.37	Yes	****
M1A:3,5-[PP]2-InsP4 vs. K5A:InsP6	-2.92	-5.821 to -0.01909	Yes	*
M1A:3,5-[PP]2-InsP4 vs. K5A:1,5-[PP]2-InsP4	-7.31	-10.21 to -4.409	Yes	****
M1A:3,5-[PP]2-InsP4 vs. K5A:3,5-[PP]2-InsP4	-2.01	-4.911 to 0.8909	No	ns
M1A:3,5-[PP]2-InsP4 vs. K5A:3-PP-InsP5	-2.35	-5.251 to 0.5509	No	ns
M1A:3,5-[PP]2-InsP4 vs. K5A:5-PP-InsP5	-3.8	-6.701 to -0.8991	Yes	***
M1A:3,5-[PP]2-InsP4 vs. K5A:1-PP-InsP5	-2.98	-5.881 to -0.07909	Yes	*
M1A:3,5-[PP]2-InsP4 vs. K5A:5-PP-InsP4	-2.58	-5.481 to 0.3209	No	ns
M1A:3,5-[PP]2-InsP4 vs. Y25A:InsP6	-5.67	-8.571 to -2.769	Yes	****
M1A:3,5-[PP]2-InsP4 vs. Y25A:1,5-[PP]2-InsP4	-5.62	-8.521 to -2.719	Yes	****
M1A:3,5-[PP]2-InsP4 vs. Y25A:3,5-[PP]2-InsP4	-2.17	-5.071 to 0.7309	No	ns
M1A:3,5-[PP]2-InsP4 vs. Y25A:3-PP-InsP5	-3.52	-6.421 to -0.6191	Yes	**
M1A:3,5-[PP]2-InsP4 vs. Y25A:5-PP-InsP5	0.02	-2.881 to 2.921	No	ns
M1A:3,5-[PP]2-InsP4 vs. Y25A:1-PP-InsP5	-0.92	-3.821 to 1.981	No	ns
M1A:3,5-[PP]2-InsP4 vs. Y25A:5-PP-InsP4	-0.21	-3.111 to 2.691	No	ns
M1A:3,5-[PP]2-InsP4 vs. K29A:InsP6	-8.41	-11.31 to -5.509	Yes	****
M1A:3,5-[PP]2-InsP4 vs. K29A:1,5-[PP]2-InsP4	-14.53	-17.43 to -11.63	Yes	****
M1A:3,5-[PP]2-InsP4 vs. K29A:3,5-[PP]2-InsP4	-13.15	-16.05 to -10.25	Yes	****
M1A:3,5-[PP]2-InsP4 vs. K29A:3-PP-InsP5	-12.21	-15.11 to -9.309	Yes	****
M1A:3,5-[PP]2-InsP4 vs. K29A:5-PP-InsP5	-12.14	-15.04 to -9.239	Yes	****
M1A:3,5-[PP]2-InsP4 vs. K29A:1-PP-InsP5	-7.86	-10.76 to -4.959	Yes	****
M1A:3,5-[PP]2-InsP4 vs. K29A:5-PP-InsP4	-11.68	-14.58 to -8.779	Yes	****
M1A:3,5-[PP]2-InsP4 vs. K147A:InsP6	-14.99	-17.89 to -12.09	Yes	****
M1A:3,5-[PP]2-InsP4 vs. K147A:1,5-[PP]2-InsP4	-14.34	-17.24 to -11.44	Yes	****
M1A:3,5-[PP]2-InsP4 vs. K147A:3,5-[PP]2-InsP4	-11.03	-13.93 to -8.129	Yes	****
M1A:3,5-[PP]2-InsP4 vs. K147A:3-PP-InsP5	-13.41	-16.31 to -10.51	Yes	****
M1A:3,5-[PP]2-InsP4 vs. K147A:5-PP-InsP5	-16.02	-18.92 to -13.12	Yes	****
M1A:3,5-[PP]2-InsP4 vs. K147A:1-PP-InsP5	-16.55	-19.45 to -13.65	Yes	****
M1A:3,5-[PP]2-InsP4 vs. K147A:5-PP-InsP4	-15.44	-18.34 to -12.54	Yes	****
M1A:3,5-[PP]2-InsP4 vs. K150A:InsP6	-3.27	-6.171 to -0.3691	Yes	**
M1A:3,5-[PP]2-InsP4 vs. K150A:1,5-[PP]2-InsP4	-3.96	-6.861 to -1.059	Yes	****
M1A:3,5-[PP]2-InsP4 vs. K150A:3,5-[PP]2-InsP4	-4.54	-7.441 to -1.639	Yes	****
M1A:3,5-[PP]2-InsP4 vs. K150A:3-PP-InsP5	-5.69	-8.591 to -2.789	Yes	****
M1A:3,5-[PP]2-InsP4 vs. K150A:5-PP-InsP5	-2.92	-5.821 to -0.01909	Yes	*
M1A:3,5-[PP]2-InsP4 vs. K150A:1-PP-InsP5	-6.79	-9.691 to -3.889	Yes	****
M1A:3,5-[PP]2-InsP4 vs. K150A:5-PP-InsP4	-3.32	-6.221 to -0.4191	Yes	**
M1A:3,5-[PP]2-InsP4 vs. K151A:InsP6	-8.21	-11.11 to -5.309	Yes	****
M1A:3,5-[PP]2-InsP4 vs. K151A:1,5-[PP]2-InsP4	-8.13	-11.03 to -5.229	Yes	****
M1A:3,5-[PP]2-InsP4 vs. K151A:3,5-[PP]2-InsP4	-17.09	-19.99 to -14.19	Yes	****
M1A:3,5-[PP]2-InsP4 vs. K151A:3-PP-InsP5	-18.74	-21.64 to -15.84	Yes	****
M1A:3,5-[PP]2-InsP4 vs. K151A:5-PP-InsP5	-9.35	-12.25 to -6.449	Yes	****
M1A:3,5-[PP]2-InsP4 vs. K151A:1-PP-InsP5	-18.48	-21.38 to -15.58	Yes	****
M1A:3,5-[PP]2-InsP4 vs. K151A:5-PP-InsP4	-13.87	-16.77 to -10.97	Yes	****
M1A:3-PP-InsP5 vs. M1A:5-PP-InsP5	-0.06	-2.961 to 2.841	No	ns
M1A:3-PP-InsP5 vs. M1A:1-PP-InsP5	0.41	-2.491 to 3.311	No	ns
M1A:3-PP-InsP5 vs. M1A:5-PP-InsP4	-0.27	-3.171 to 2.631	No	ns
M1A:3-PP-InsP5 vs. K2A:InsP6	-6.87	-9.771 to -3.969	Yes	****
M1A:3-PP-InsP5 vs. K2A:1,5-[PP]2-InsP4	-14.45	-17.35 to -11.55	Yes	****
M1A:3-PP-InsP5 vs. K2A:3,5-[PP]2-InsP4	-6.88	-9.781 to -3.979	Yes	****
M1A:3-PP-InsP5 vs. K2A:3-PP-InsP5	-6.78	-9.681 to -3.879	Yes	****
M1A:3-PP-InsP5 vs. K2A:5-PP-InsP5	-5.87	-8.771 to -2.969	Yes	****
M1A:3-PP-InsP5 vs. K2A:1-PP-InsP5	-7.79	-10.69 to -4.889	Yes	****
M1A:3-PP-InsP5 vs. K2A:5-PP-InsP4	-13.24	-16.14 to -10.34	Yes	****
M1A:3-PP-InsP5 vs. K5A:InsP6	-2.89	-5.791 to 0.01091	No	ns
M1A:3-PP-InsP5 vs. K5A:1,5-[PP]2-InsP4	-7.28	-10.18 to -4.379	Yes	****
M1A:3-PP-InsP5 vs. K5A:3,5-[PP]2-InsP4	-1.98	-4.881 to 0.9209	No	ns
M1A:3-PP-InsP5 vs. K5A:3-PP-InsP5	-2.32	-5.221 to 0.5809	No	ns
M1A:3-PP-InsP5 vs. K5A:5-PP-InsP5	-3.77	-6.671 to -0.8691	Yes	***
M1A:3-PP-InsP5 vs. K5A:1-PP-InsP5	-2.95	-5.851 to -0.04909	Yes	*
M1A:3-PP-InsP5 vs. K5A:5-PP-InsP4	-2.55	-5.451 to 0.3509	No	ns
M1A:3-PP-InsP5 vs. Y25A:InsP6	-5.64	-8.541 to -2.739	Yes	****
M1A:3-PP-InsP5 vs. Y25A:1,5-[PP]2-InsP4	-5.59	-8.491 to -2.689	Yes	****
M1A:3-PP-InsP5 vs. Y25A:3,5-[PP]2-InsP4	-2.14	-5.041 to 0.7609	No	ns
M1A:3-PP-InsP5 vs. Y25A:3-PP-InsP5	-3.49	-6.391 to -0.5891	Yes	**
M1A:3-PP-InsP5 vs. Y25A:5-PP-InsP5	0.05	-2.851 to 2.951	No	ns
M1A:3-PP-InsP5 vs. Y25A:1-PP-InsP5	-0.89	-3.791 to 2.011	No	ns
M1A:3-PP-InsP5 vs. Y25A:5-PP-InsP4	-0.18	-3.081 to 2.721	No	ns
M1A:3-PP-InsP5 vs. K29A:InsP6	-8.38	-11.28 to -5.479	Yes	****
M1A:3-PP-InsP5 vs. K29A:1,5-[PP]2-InsP4	-14.5	-17.40 to -11.60	Yes	****
M1A:3-PP-InsP5 vs. K29A:3,5-[PP]2-InsP4	-13.12	-16.02 to -10.22	Yes	****
M1A:3-PP-InsP5 vs. K29A:3-PP-InsP5	-12.18	-15.08 to -9.279	Yes	****
M1A:3-PP-InsP5 vs. K29A:5-PP-InsP5	-12.11	-15.01 to -9.209	Yes	****
M1A:3-PP-InsP5 vs. K29A:1-PP-InsP5	-7.83	-10.73 to -4.929	Yes	****
M1A:3-PP-InsP5 vs. K29A:5-PP-InsP4	-11.65	-14.55 to -8.749	Yes	****
M1A:3-PP-InsP5 vs. K147A:InsP6	-14.96	-17.86 to -12.06	Yes	****
M1A:3-PP-InsP5 vs. K147A:1,5-[PP]2-InsP4	-14.31	-17.21 to -11.41	Yes	****
M1A:3-PP-InsP5 vs. K147A:3,5-[PP]2-InsP4	-11	-13.90 to -8.099	Yes	****
M1A:3-PP-InsP5 vs. K147A:3-PP-InsP5	-13.38	-16.28 to -10.48	Yes	****
M1A:3-PP-InsP5 vs. K147A:5-PP-InsP5	-15.99	-18.89 to -13.09	Yes	****
M1A:3-PP-InsP5 vs. K147A:1-PP-InsP5	-16.52	-19.42 to -13.62	Yes	****
M1A:3-PP-InsP5 vs. K147A:5-PP-InsP4	-15.41	-18.31 to -12.51	Yes	****
M1A:3-PP-InsP5 vs. K150A:InsP6	-3.24	-6.141 to -0.3391	Yes	**
M1A:3-PP-InsP5 vs. K150A:1,5-[PP]2-InsP4	-3.93	-6.831 to -1.029	Yes	****
M1A:3-PP-InsP5 vs. K150A:3,5-[PP]2-InsP4	-4.51	-7.411 to -1.609	Yes	****
M1A:3-PP-InsP5 vs. K150A:3-PP-InsP5	-5.66	-8.561 to -2.759	Yes	****
M1A:3-PP-InsP5 vs. K150A:5-PP-InsP5	-2.89	-5.791 to 0.01091	No	ns
M1A:3-PP-InsP5 vs. K150A:1-PP-InsP5	-6.76	-9.661 to -3.859	Yes	****
M1A:3-PP-InsP5 vs. K150A:5-PP-InsP4	-3.29	-6.191 to -0.3891	Yes	**
M1A:3-PP-InsP5 vs. K151A:InsP6	-8.18	-11.08 to -5.279	Yes	****
M1A:3-PP-InsP5 vs. K151A:1,5-[PP]2-InsP4	-8.1	-11.00 to -5.199	Yes	****
M1A:3-PP-InsP5 vs. K151A:3,5-[PP]2-InsP4	-17.06	-19.96 to -14.16	Yes	****
M1A:3-PP-InsP5 vs. K151A:3-PP-InsP5	-18.71	-21.61 to -15.81	Yes	****
M1A:3-PP-InsP5 vs. K151A:5-PP-InsP5	-9.32	-12.22 to -6.419	Yes	****
M1A:3-PP-InsP5 vs. K151A:1-PP-InsP5	-18.45	-21.35 to -15.55	Yes	****
M1A:3-PP-InsP5 vs. K151A:5-PP-InsP4	-13.84	-16.74 to -10.94	Yes	****
M1A:5-PP-InsP5 vs. M1A:1-PP-InsP5	0.47	-2.431 to 3.371	No	ns
M1A:5-PP-InsP5 vs. M1A:5-PP-InsP4	-0.21	-3.111 to 2.691	No	ns
M1A:5-PP-InsP5 vs. K2A:InsP6	-6.81	-9.711 to -3.909	Yes	****
M1A:5-PP-InsP5 vs. K2A:1,5-[PP]2-InsP4	-14.39	-17.29 to -11.49	Yes	****
M1A:5-PP-InsP5 vs. K2A:3,5-[PP]2-InsP4	-6.82	-9.721 to -3.919	Yes	****
M1A:5-PP-InsP5 vs. K2A:3-PP-InsP5	-6.72	-9.621 to -3.819	Yes	****
M1A:5-PP-InsP5 vs. K2A:5-PP-InsP5	-5.81	-8.711 to -2.909	Yes	****
M1A:5-PP-InsP5 vs. K2A:1-PP-InsP5	-7.73	-10.63 to -4.829	Yes	****
M1A:5-PP-InsP5 vs. K2A:5-PP-InsP4	-13.18	-16.08 to -10.28	Yes	****
M1A:5-PP-InsP5 vs. K5A:InsP6	-2.83	-5.731 to 0.07091	No	ns
M1A:5-PP-InsP5 vs. K5A:1,5-[PP]2-InsP4	-7.22	-10.12 to -4.319	Yes	****
M1A:5-PP-InsP5 vs. K5A:3,5-[PP]2-InsP4	-1.92	-4.821 to 0.9809	No	ns
M1A:5-PP-InsP5 vs. K5A:3-PP-InsP5	-2.26	-5.161 to 0.6409	No	ns
M1A:5-PP-InsP5 vs. K5A:5-PP-InsP5	-3.71	-6.611 to -0.8091	Yes	***
M1A:5-PP-InsP5 vs. K5A:1-PP-InsP5	-2.89	-5.791 to 0.01091	No	ns
M1A:5-PP-InsP5 vs. K5A:5-PP-InsP4	-2.49	-5.391 to 0.4109	No	ns
M1A:5-PP-InsP5 vs. Y25A:InsP6	-5.58	-8.481 to -2.679	Yes	****
M1A:5-PP-InsP5 vs. Y25A:1,5-[PP]2-InsP4	-5.53	-8.431 to -2.629	Yes	****
M1A:5-PP-InsP5 vs. Y25A:3,5-[PP]2-InsP4	-2.08	-4.981 to 0.8209	No	ns
M1A:5-PP-InsP5 vs. Y25A:3-PP-InsP5	-3.43	-6.331 to -0.5291	Yes	**
M1A:5-PP-InsP5 vs. Y25A:5-PP-InsP5	0.11	-2.791 to 3.011	No	ns
M1A:5-PP-InsP5 vs. Y25A:1-PP-InsP5	-0.83	-3.731 to 2.071	No	ns
M1A:5-PP-InsP5 vs. Y25A:5-PP-InsP4	-0.12	-3.021 to 2.781	No	ns
M1A:5-PP-InsP5 vs. K29A:InsP6	-8.32	-11.22 to -5.419	Yes	****
M1A:5-PP-InsP5 vs. K29A:1,5-[PP]2-InsP4	-14.44	-17.34 to -11.54	Yes	****
M1A:5-PP-InsP5 vs. K29A:3,5-[PP]2-InsP4	-13.06	-15.96 to -10.16	Yes	****
M1A:5-PP-InsP5 vs. K29A:3-PP-InsP5	-12.12	-15.02 to -9.219	Yes	****
M1A:5-PP-InsP5 vs. K29A:5-PP-InsP5	-12.05	-14.95 to -9.149	Yes	****
M1A:5-PP-InsP5 vs. K29A:1-PP-InsP5	-7.77	-10.67 to -4.869	Yes	****
M1A:5-PP-InsP5 vs. K29A:5-PP-InsP4	-11.59	-14.49 to -8.689	Yes	****
M1A:5-PP-InsP5 vs. K147A:InsP6	-14.9	-17.80 to -12.00	Yes	****
M1A:5-PP-InsP5 vs. K147A:1,5-[PP]2-InsP4	-14.25	-17.15 to -11.35	Yes	****
M1A:5-PP-InsP5 vs. K147A:3,5-[PP]2-InsP4	-10.94	-13.84 to -8.039	Yes	****
M1A:5-PP-InsP5 vs. K147A:3-PP-InsP5	-13.32	-16.22 to -10.42	Yes	****
M1A:5-PP-InsP5 vs. K147A:5-PP-InsP5	-15.93	-18.83 to -13.03	Yes	****
M1A:5-PP-InsP5 vs. K147A:1-PP-InsP5	-16.46	-19.36 to -13.56	Yes	****
M1A:5-PP-InsP5 vs. K147A:5-PP-InsP4	-15.35	-18.25 to -12.45	Yes	****
M1A:5-PP-InsP5 vs. K150A:InsP6	-3.18	-6.081 to -0.2791	Yes	*
M1A:5-PP-InsP5 vs. K150A:1,5-[PP]2-InsP4	-3.87	-6.771 to -0.9691	Yes	***
M1A:5-PP-InsP5 vs. K150A:3,5-[PP]2-InsP4	-4.45	-7.351 to -1.549	Yes	****
M1A:5-PP-InsP5 vs. K150A:3-PP-InsP5	-5.6	-8.501 to -2.699	Yes	****
M1A:5-PP-InsP5 vs. K150A:5-PP-InsP5	-2.83	-5.731 to 0.07091	No	ns
M1A:5-PP-InsP5 vs. K150A:1-PP-InsP5	-6.7	-9.601 to -3.799	Yes	****
M1A:5-PP-InsP5 vs. K150A:5-PP-InsP4	-3.23	-6.131 to -0.3291	Yes	**
M1A:5-PP-InsP5 vs. K151A:InsP6	-8.12	-11.02 to -5.219	Yes	****
M1A:5-PP-InsP5 vs. K151A:1,5-[PP]2-InsP4	-8.04	-10.94 to -5.139	Yes	****
M1A:5-PP-InsP5 vs. K151A:3,5-[PP]2-InsP4	-17	-19.90 to -14.10	Yes	****
M1A:5-PP-InsP5 vs. K151A:3-PP-InsP5	-18.65	-21.55 to -15.75	Yes	****
M1A:5-PP-InsP5 vs. K151A:5-PP-InsP5	-9.26	-12.16 to -6.359	Yes	****
M1A:5-PP-InsP5 vs. K151A:1-PP-InsP5	-18.39	-21.29 to -15.49	Yes	****
M1A:5-PP-InsP5 vs. K151A:5-PP-InsP4	-13.78	-16.68 to -10.88	Yes	****
M1A:1-PP-InsP5 vs. M1A:5-PP-InsP4	-0.68	-3.581 to 2.221	No	ns
M1A:1-PP-InsP5 vs. K2A:InsP6	-7.28	-10.18 to -4.379	Yes	****
M1A:1-PP-InsP5 vs. K2A:1,5-[PP]2-InsP4	-14.86	-17.76 to -11.96	Yes	****
M1A:1-PP-InsP5 vs. K2A:3,5-[PP]2-InsP4	-7.29	-10.19 to -4.389	Yes	****
M1A:1-PP-InsP5 vs. K2A:3-PP-InsP5	-7.19	-10.09 to -4.289	Yes	****
M1A:1-PP-InsP5 vs. K2A:5-PP-InsP5	-6.28	-9.181 to -3.379	Yes	****
M1A:1-PP-InsP5 vs. K2A:1-PP-InsP5	-8.2	-11.10 to -5.299	Yes	****
M1A:1-PP-InsP5 vs. K2A:5-PP-InsP4	-13.65	-16.55 to -10.75	Yes	****
M1A:1-PP-InsP5 vs. K5A:InsP6	-3.3	-6.201 to -0.3991	Yes	**
M1A:1-PP-InsP5 vs. K5A:1,5-[PP]2-InsP4	-7.69	-10.59 to -4.789	Yes	****
M1A:1-PP-InsP5 vs. K5A:3,5-[PP]2-InsP4	-2.39	-5.291 to 0.5109	No	ns
M1A:1-PP-InsP5 vs. K5A:3-PP-InsP5	-2.73	-5.631 to 0.1709	No	ns
M1A:1-PP-InsP5 vs. K5A:5-PP-InsP5	-4.18	-7.081 to -1.279	Yes	****
M1A:1-PP-InsP5 vs. K5A:1-PP-InsP5	-3.36	-6.261 to -0.4591	Yes	**
M1A:1-PP-InsP5 vs. K5A:5-PP-InsP4	-2.96	-5.861 to -0.05909	Yes	*
M1A:1-PP-InsP5 vs. Y25A:InsP6	-6.05	-8.951 to -3.149	Yes	****
M1A:1-PP-InsP5 vs. Y25A:1,5-[PP]2-InsP4	-6	-8.901 to -3.099	Yes	****
M1A:1-PP-InsP5 vs. Y25A:3,5-[PP]2-InsP4	-2.55	-5.451 to 0.3509	No	ns
M1A:1-PP-InsP5 vs. Y25A:3-PP-InsP5	-3.9	-6.801 to -0.9991	Yes	****
M1A:1-PP-InsP5 vs. Y25A:5-PP-InsP5	-0.36	-3.261 to 2.541	No	ns
M1A:1-PP-InsP5 vs. Y25A:1-PP-InsP5	-1.3	-4.201 to 1.601	No	ns
M1A:1-PP-InsP5 vs. Y25A:5-PP-InsP4	-0.59	-3.491 to 2.311	No	ns
M1A:1-PP-InsP5 vs. K29A:InsP6	-8.79	-11.69 to -5.889	Yes	****
M1A:1-PP-InsP5 vs. K29A:1,5-[PP]2-InsP4	-14.91	-17.81 to -12.01	Yes	****
M1A:1-PP-InsP5 vs. K29A:3,5-[PP]2-InsP4	-13.53	-16.43 to -10.63	Yes	****
M1A:1-PP-InsP5 vs. K29A:3-PP-InsP5	-12.59	-15.49 to -9.689	Yes	****
M1A:1-PP-InsP5 vs. K29A:5-PP-InsP5	-12.52	-15.42 to -9.619	Yes	****
M1A:1-PP-InsP5 vs. K29A:1-PP-InsP5	-8.24	-11.14 to -5.339	Yes	****
M1A:1-PP-InsP5 vs. K29A:5-PP-InsP4	-12.06	-14.96 to -9.159	Yes	****
M1A:1-PP-InsP5 vs. K147A:InsP6	-15.37	-18.27 to -12.47	Yes	****
M1A:1-PP-InsP5 vs. K147A:1,5-[PP]2-InsP4	-14.72	-17.62 to -11.82	Yes	****
M1A:1-PP-InsP5 vs. K147A:3,5-[PP]2-InsP4	-11.41	-14.31 to -8.509	Yes	****
M1A:1-PP-InsP5 vs. K147A:3-PP-InsP5	-13.79	-16.69 to -10.89	Yes	****
M1A:1-PP-InsP5 vs. K147A:5-PP-InsP5	-16.4	-19.30 to -13.50	Yes	****
M1A:1-PP-InsP5 vs. K147A:1-PP-InsP5	-16.93	-19.83 to -14.03	Yes	****
M1A:1-PP-InsP5 vs. K147A:5-PP-InsP4	-15.82	-18.72 to -12.92	Yes	****
M1A:1-PP-InsP5 vs. K150A:InsP6	-3.65	-6.551 to -0.7491	Yes	***
M1A:1-PP-InsP5 vs. K150A:1,5-[PP]2-InsP4	-4.34	-7.241 to -1.439	Yes	****
M1A:1-PP-InsP5 vs. K150A:3,5-[PP]2-InsP4	-4.92	-7.821 to -2.019	Yes	****
M1A:1-PP-InsP5 vs. K150A:3-PP-InsP5	-6.07	-8.971 to -3.169	Yes	****
M1A:1-PP-InsP5 vs. K150A:5-PP-InsP5	-3.3	-6.201 to -0.3991	Yes	**
M1A:1-PP-InsP5 vs. K150A:1-PP-InsP5	-7.17	-10.07 to -4.269	Yes	****
M1A:1-PP-InsP5 vs. K150A:5-PP-InsP4	-3.7	-6.601 to -0.7991	Yes	***
M1A:1-PP-InsP5 vs. K151A:InsP6	-8.59	-11.49 to -5.689	Yes	****
M1A:1-PP-InsP5 vs. K151A:1,5-[PP]2-InsP4	-8.51	-11.41 to -5.609	Yes	****
M1A:1-PP-InsP5 vs. K151A:3,5-[PP]2-InsP4	-17.47	-20.37 to -14.57	Yes	****
M1A:1-PP-InsP5 vs. K151A:3-PP-InsP5	-19.12	-22.02 to -16.22	Yes	****
M1A:1-PP-InsP5 vs. K151A:5-PP-InsP5	-9.73	-12.63 to -6.829	Yes	****
M1A:1-PP-InsP5 vs. K151A:1-PP-InsP5	-18.86	-21.76 to -15.96	Yes	****
M1A:1-PP-InsP5 vs. K151A:5-PP-InsP4	-14.25	-17.15 to -11.35	Yes	****
M1A:5-PP-InsP4 vs. K2A:InsP6	-6.6	-9.501 to -3.699	Yes	****
M1A:5-PP-InsP4 vs. K2A:1,5-[PP]2-InsP4	-14.18	-17.08 to -11.28	Yes	****
M1A:5-PP-InsP4 vs. K2A:3,5-[PP]2-InsP4	-6.61	-9.511 to -3.709	Yes	****
M1A:5-PP-InsP4 vs. K2A:3-PP-InsP5	-6.51	-9.411 to -3.609	Yes	****
M1A:5-PP-InsP4 vs. K2A:5-PP-InsP5	-5.6	-8.501 to -2.699	Yes	****
M1A:5-PP-InsP4 vs. K2A:1-PP-InsP5	-7.52	-10.42 to -4.619	Yes	****
M1A:5-PP-InsP4 vs. K2A:5-PP-InsP4	-12.97	-15.87 to -10.07	Yes	****
M1A:5-PP-InsP4 vs. K5A:InsP6	-2.62	-5.521 to 0.2809	No	ns
M1A:5-PP-InsP4 vs. K5A:1,5-[PP]2-InsP4	-7.01	-9.911 to -4.109	Yes	****
M1A:5-PP-InsP4 vs. K5A:3,5-[PP]2-InsP4	-1.71	-4.611 to 1.191	No	ns
M1A:5-PP-InsP4 vs. K5A:3-PP-InsP5	-2.05	-4.951 to 0.8509	No	ns
M1A:5-PP-InsP4 vs. K5A:5-PP-InsP5	-3.5	-6.401 to -0.5991	Yes	**
M1A:5-PP-InsP4 vs. K5A:1-PP-InsP5	-2.68	-5.581 to 0.2209	No	ns
M1A:5-PP-InsP4 vs. K5A:5-PP-InsP4	-2.28	-5.181 to 0.6209	No	ns
M1A:5-PP-InsP4 vs. Y25A:InsP6	-5.37	-8.271 to -2.469	Yes	****
M1A:5-PP-InsP4 vs. Y25A:1,5-[PP]2-InsP4	-5.32	-8.221 to -2.419	Yes	****
M1A:5-PP-InsP4 vs. Y25A:3,5-[PP]2-InsP4	-1.87	-4.771 to 1.031	No	ns
M1A:5-PP-InsP4 vs. Y25A:3-PP-InsP5	-3.22	-6.121 to -0.3191	Yes	**
M1A:5-PP-InsP4 vs. Y25A:5-PP-InsP5	0.32	-2.581 to 3.221	No	ns
M1A:5-PP-InsP4 vs. Y25A:1-PP-InsP5	-0.62	-3.521 to 2.281	No	ns
M1A:5-PP-InsP4 vs. Y25A:5-PP-InsP4	0.09	-2.811 to 2.991	No	ns
M1A:5-PP-InsP4 vs. K29A:InsP6	-8.11	-11.01 to -5.209	Yes	****
M1A:5-PP-InsP4 vs. K29A:1,5-[PP]2-InsP4	-14.23	-17.13 to -11.33	Yes	****
M1A:5-PP-InsP4 vs. K29A:3,5-[PP]2-InsP4	-12.85	-15.75 to -9.949	Yes	****
M1A:5-PP-InsP4 vs. K29A:3-PP-InsP5	-11.91	-14.81 to -9.009	Yes	****
M1A:5-PP-InsP4 vs. K29A:5-PP-InsP5	-11.84	-14.74 to -8.939	Yes	****
M1A:5-PP-InsP4 vs. K29A:1-PP-InsP5	-7.56	-10.46 to -4.659	Yes	****
M1A:5-PP-InsP4 vs. K29A:5-PP-InsP4	-11.38	-14.28 to -8.479	Yes	****
M1A:5-PP-InsP4 vs. K147A:InsP6	-14.69	-17.59 to -11.79	Yes	****
M1A:5-PP-InsP4 vs. K147A:1,5-[PP]2-InsP4	-14.04	-16.94 to -11.14	Yes	****
M1A:5-PP-InsP4 vs. K147A:3,5-[PP]2-InsP4	-10.73	-13.63 to -7.829	Yes	****
M1A:5-PP-InsP4 vs. K147A:3-PP-InsP5	-13.11	-16.01 to -10.21	Yes	****
M1A:5-PP-InsP4 vs. K147A:5-PP-InsP5	-15.72	-18.62 to -12.82	Yes	****
M1A:5-PP-InsP4 vs. K147A:1-PP-InsP5	-16.25	-19.15 to -13.35	Yes	****
M1A:5-PP-InsP4 vs. K147A:5-PP-InsP4	-15.14	-18.04 to -12.24	Yes	****
M1A:5-PP-InsP4 vs. K150A:InsP6	-2.97	-5.871 to -0.06909	Yes	*
M1A:5-PP-InsP4 vs. K150A:1,5-[PP]2-InsP4	-3.66	-6.561 to -0.7591	Yes	***
M1A:5-PP-InsP4 vs. K150A:3,5-[PP]2-InsP4	-4.24	-7.141 to -1.339	Yes	****
M1A:5-PP-InsP4 vs. K150A:3-PP-InsP5	-5.39	-8.291 to -2.489	Yes	****
M1A:5-PP-InsP4 vs. K150A:5-PP-InsP5	-2.62	-5.521 to 0.2809	No	ns
M1A:5-PP-InsP4 vs. K150A:1-PP-InsP5	-6.49	-9.391 to -3.589	Yes	****
M1A:5-PP-InsP4 vs. K150A:5-PP-InsP4	-3.02	-5.921 to -0.1191	Yes	*
M1A:5-PP-InsP4 vs. K151A:InsP6	-7.91	-10.81 to -5.009	Yes	****
M1A:5-PP-InsP4 vs. K151A:1,5-[PP]2-InsP4	-7.83	-10.73 to -4.929	Yes	****
M1A:5-PP-InsP4 vs. K151A:3,5-[PP]2-InsP4	-16.79	-19.69 to -13.89	Yes	****
M1A:5-PP-InsP4 vs. K151A:3-PP-InsP5	-18.44	-21.34 to -15.54	Yes	****
M1A:5-PP-InsP4 vs. K151A:5-PP-InsP5	-9.05	-11.95 to -6.149	Yes	****
M1A:5-PP-InsP4 vs. K151A:1-PP-InsP5	-18.18	-21.08 to -15.28	Yes	****
M1A:5-PP-InsP4 vs. K151A:5-PP-InsP4	-13.57	-16.47 to -10.67	Yes	****
K2A:InsP6 vs. K2A:1,5-[PP]2-InsP4	-7.58	-10.48 to -4.679	Yes	****
K2A:InsP6 vs. K2A:3,5-[PP]2-InsP4	-0.01	-2.911 to 2.891	No	ns
K2A:InsP6 vs. K2A:3-PP-InsP5	0.09	-2.811 to 2.991	No	ns
K2A:InsP6 vs. K2A:5-PP-InsP5	1	-1.901 to 3.901	No	ns
K2A:InsP6 vs. K2A:1-PP-InsP5	-0.92	-3.821 to 1.981	No	ns
K2A:InsP6 vs. K2A:5-PP-InsP4	-6.37	-9.271 to -3.469	Yes	****
K2A:InsP6 vs. K5A:InsP6	3.98	1.079 to 6.881	Yes	****
K2A:InsP6 vs. K5A:1,5-[PP]2-InsP4	-0.41	-3.311 to 2.491	No	ns
K2A:InsP6 vs. K5A:3,5-[PP]2-InsP4	4.89	1.989 to 7.791	Yes	****
K2A:InsP6 vs. K5A:3-PP-InsP5	4.55	1.649 to 7.451	Yes	****
K2A:InsP6 vs. K5A:5-PP-InsP5	3.1	0.1991 to 6.001	Yes	*
K2A:InsP6 vs. K5A:1-PP-InsP5	3.92	1.019 to 6.821	Yes	****
K2A:InsP6 vs. K5A:5-PP-InsP4	4.32	1.419 to 7.221	Yes	****
K2A:InsP6 vs. Y25A:InsP6	1.23	-1.671 to 4.131	No	ns
K2A:InsP6 vs. Y25A:1,5-[PP]2-InsP4	1.28	-1.621 to 4.181	No	ns
K2A:InsP6 vs. Y25A:3,5-[PP]2-InsP4	4.73	1.829 to 7.631	Yes	****
K2A:InsP6 vs. Y25A:3-PP-InsP5	3.38	0.4791 to 6.281	Yes	**
K2A:InsP6 vs. Y25A:5-PP-InsP5	6.92	4.019 to 9.821	Yes	****
K2A:InsP6 vs. Y25A:1-PP-InsP5	5.98	3.079 to 8.881	Yes	****
K2A:InsP6 vs. Y25A:5-PP-InsP4	6.69	3.789 to 9.591	Yes	****
K2A:InsP6 vs. K29A:InsP6	-1.51	-4.411 to 1.391	No	ns
K2A:InsP6 vs. K29A:1,5-[PP]2-InsP4	-7.63	-10.53 to -4.729	Yes	****
K2A:InsP6 vs. K29A:3,5-[PP]2-InsP4	-6.25	-9.151 to -3.349	Yes	****
K2A:InsP6 vs. K29A:3-PP-InsP5	-5.31	-8.211 to -2.409	Yes	****
K2A:InsP6 vs. K29A:5-PP-InsP5	-5.24	-8.141 to -2.339	Yes	****
K2A:InsP6 vs. K29A:1-PP-InsP5	-0.96	-3.861 to 1.941	No	ns
K2A:InsP6 vs. K29A:5-PP-InsP4	-4.78	-7.681 to -1.879	Yes	****
K2A:InsP6 vs. K147A:InsP6	-8.09	-10.99 to -5.189	Yes	****
K2A:InsP6 vs. K147A:1,5-[PP]2-InsP4	-7.44	-10.34 to -4.539	Yes	****
K2A:InsP6 vs. K147A:3,5-[PP]2-InsP4	-4.13	-7.031 to -1.229	Yes	****
K2A:InsP6 vs. K147A:3-PP-InsP5	-6.51	-9.411 to -3.609	Yes	****
K2A:InsP6 vs. K147A:5-PP-InsP5	-9.12	-12.02 to -6.219	Yes	****
K2A:InsP6 vs. K147A:1-PP-InsP5	-9.65	-12.55 to -6.749	Yes	****
K2A:InsP6 vs. K147A:5-PP-InsP4	-8.54	-11.44 to -5.639	Yes	****
K2A:InsP6 vs. K150A:InsP6	3.63	0.7291 to 6.531	Yes	***
K2A:InsP6 vs. K150A:1,5-[PP]2-InsP4	2.94	0.03909 to 5.841	Yes	*
K2A:InsP6 vs. K150A:3,5-[PP]2-InsP4	2.36	-0.5409 to 5.261	No	ns
K2A:InsP6 vs. K150A:3-PP-InsP5	1.21	-1.691 to 4.111	No	ns
K2A:InsP6 vs. K150A:5-PP-InsP5	3.98	1.079 to 6.881	Yes	****
K2A:InsP6 vs. K150A:1-PP-InsP5	0.11	-2.791 to 3.011	No	ns
K2A:InsP6 vs. K150A:5-PP-InsP4	3.58	0.6791 to 6.481	Yes	***
K2A:InsP6 vs. K151A:InsP6	-1.31	-4.211 to 1.591	No	ns
K2A:InsP6 vs. K151A:1,5-[PP]2-InsP4	-1.23	-4.131 to 1.671	No	ns
K2A:InsP6 vs. K151A:3,5-[PP]2-InsP4	-10.19	-13.09 to -7.289	Yes	****
K2A:InsP6 vs. K151A:3-PP-InsP5	-11.84	-14.74 to -8.939	Yes	****
K2A:InsP6 vs. K151A:5-PP-InsP5	-2.45	-5.351 to 0.4509	No	ns
K2A:InsP6 vs. K151A:1-PP-InsP5	-11.58	-14.48 to -8.679	Yes	****
K2A:InsP6 vs. K151A:5-PP-InsP4	-6.97	-9.871 to -4.069	Yes	****
K2A:1,5-[PP]2-InsP4 vs. K2A:3,5-[PP]2-InsP4	7.57	4.669 to 10.47	Yes	****
K2A:1,5-[PP]2-InsP4 vs. K2A:3-PP-InsP5	7.67	4.769 to 10.57	Yes	****
K2A:1,5-[PP]2-InsP4 vs. K2A:5-PP-InsP5	8.58	5.679 to 11.48	Yes	****
K2A:1,5-[PP]2-InsP4 vs. K2A:1-PP-InsP5	6.66	3.759 to 9.561	Yes	****
K2A:1,5-[PP]2-InsP4 vs. K2A:5-PP-InsP4	1.21	-1.691 to 4.111	No	ns
K2A:1,5-[PP]2-InsP4 vs. K5A:InsP6	11.56	8.659 to 14.46	Yes	****
K2A:1,5-[PP]2-InsP4 vs. K5A:1,5-[PP]2-InsP4	7.17	4.269 to 10.07	Yes	****
K2A:1,5-[PP]2-InsP4 vs. K5A:3,5-[PP]2-InsP4	12.47	9.569 to 15.37	Yes	****
K2A:1,5-[PP]2-InsP4 vs. K5A:3-PP-InsP5	12.13	9.229 to 15.03	Yes	****
K2A:1,5-[PP]2-InsP4 vs. K5A:5-PP-InsP5	10.68	7.779 to 13.58	Yes	****
K2A:1,5-[PP]2-InsP4 vs. K5A:1-PP-InsP5	11.5	8.599 to 14.40	Yes	****
K2A:1,5-[PP]2-InsP4 vs. K5A:5-PP-InsP4	11.9	8.999 to 14.80	Yes	****
K2A:1,5-[PP]2-InsP4 vs. Y25A:InsP6	8.81	5.909 to 11.71	Yes	****
K2A:1,5-[PP]2-InsP4 vs. Y25A:1,5-[PP]2-InsP4	8.86	5.959 to 11.76	Yes	****
K2A:1,5-[PP]2-InsP4 vs. Y25A:3,5-[PP]2-InsP4	12.31	9.409 to 15.21	Yes	****
K2A:1,5-[PP]2-InsP4 vs. Y25A:3-PP-InsP5	10.96	8.059 to 13.86	Yes	****
K2A:1,5-[PP]2-InsP4 vs. Y25A:5-PP-InsP5	14.5	11.60 to 17.40	Yes	****
K2A:1,5-[PP]2-InsP4 vs. Y25A:1-PP-InsP5	13.56	10.66 to 16.46	Yes	****
K2A:1,5-[PP]2-InsP4 vs. Y25A:5-PP-InsP4	14.27	11.37 to 17.17	Yes	****
K2A:1,5-[PP]2-InsP4 vs. K29A:InsP6	6.07	3.169 to 8.971	Yes	****
K2A:1,5-[PP]2-InsP4 vs. K29A:1,5-[PP]2-InsP4	-0.05	-2.951 to 2.851	No	ns
K2A:1,5-[PP]2-InsP4 vs. K29A:3,5-[PP]2-InsP4	1.33	-1.571 to 4.231	No	ns
K2A:1,5-[PP]2-InsP4 vs. K29A:3-PP-InsP5	2.27	-0.6309 to 5.171	No	ns
K2A:1,5-[PP]2-InsP4 vs. K29A:5-PP-InsP5	2.34	-0.5609 to 5.241	No	ns
K2A:1,5-[PP]2-InsP4 vs. K29A:1-PP-InsP5	6.62	3.719 to 9.521	Yes	****
K2A:1,5-[PP]2-InsP4 vs. K29A:5-PP-InsP4	2.8	-0.1009 to 5.701	No	ns
K2A:1,5-[PP]2-InsP4 vs. K147A:InsP6	-0.51	-3.411 to 2.391	No	ns
K2A:1,5-[PP]2-InsP4 vs. K147A:1,5-[PP]2-InsP4	0.14	-2.761 to 3.041	No	ns
K2A:1,5-[PP]2-InsP4 vs. K147A:3,5-[PP]2-InsP4	3.45	0.5491 to 6.351	Yes	**
K2A:1,5-[PP]2-InsP4 vs. K147A:3-PP-InsP5	1.07	-1.831 to 3.971	No	ns
K2A:1,5-[PP]2-InsP4 vs. K147A:5-PP-InsP5	-1.54	-4.441 to 1.361	No	ns
K2A:1,5-[PP]2-InsP4 vs. K147A:1-PP-InsP5	-2.07	-4.971 to 0.8309	No	ns
K2A:1,5-[PP]2-InsP4 vs. K147A:5-PP-InsP4	-0.96	-3.861 to 1.941	No	ns
K2A:1,5-[PP]2-InsP4 vs. K150A:InsP6	11.21	8.309 to 14.11	Yes	****
K2A:1,5-[PP]2-InsP4 vs. K150A:1,5-[PP]2-InsP4	10.52	7.619 to 13.42	Yes	****
K2A:1,5-[PP]2-InsP4 vs. K150A:3,5-[PP]2-InsP4	9.94	7.039 to 12.84	Yes	****
K2A:1,5-[PP]2-InsP4 vs. K150A:3-PP-InsP5	8.79	5.889 to 11.69	Yes	****
K2A:1,5-[PP]2-InsP4 vs. K150A:5-PP-InsP5	11.56	8.659 to 14.46	Yes	****
K2A:1,5-[PP]2-InsP4 vs. K150A:1-PP-InsP5	7.69	4.789 to 10.59	Yes	****
K2A:1,5-[PP]2-InsP4 vs. K150A:5-PP-InsP4	11.16	8.259 to 14.06	Yes	****
K2A:1,5-[PP]2-InsP4 vs. K151A:InsP6	6.27	3.369 to 9.171	Yes	****
K2A:1,5-[PP]2-InsP4 vs. K151A:1,5-[PP]2-InsP4	6.35	3.449 to 9.251	Yes	****
K2A:1,5-[PP]2-InsP4 vs. K151A:3,5-[PP]2-InsP4	-2.61	-5.511 to 0.2909	No	ns
K2A:1,5-[PP]2-InsP4 vs. K151A:3-PP-InsP5	-4.26	-7.161 to -1.359	Yes	****
K2A:1,5-[PP]2-InsP4 vs. K151A:5-PP-InsP5	5.13	2.229 to 8.031	Yes	****
K2A:1,5-[PP]2-InsP4 vs. K151A:1-PP-InsP5	-4	-6.901 to -1.099	Yes	****
K2A:1,5-[PP]2-InsP4 vs. K151A:5-PP-InsP4	0.61	-2.291 to 3.511	No	ns
K2A:3,5-[PP]2-InsP4 vs. K2A:3-PP-InsP5	0.1	-2.801 to 3.001	No	ns
K2A:3,5-[PP]2-InsP4 vs. K2A:5-PP-InsP5	1.01	-1.891 to 3.911	No	ns
K2A:3,5-[PP]2-InsP4 vs. K2A:1-PP-InsP5	-0.91	-3.811 to 1.991	No	ns
K2A:3,5-[PP]2-InsP4 vs. K2A:5-PP-InsP4	-6.36	-9.261 to -3.459	Yes	****
K2A:3,5-[PP]2-InsP4 vs. K5A:InsP6	3.99	1.089 to 6.891	Yes	****
K2A:3,5-[PP]2-InsP4 vs. K5A:1,5-[PP]2-InsP4	-0.4	-3.301 to 2.501	No	ns
K2A:3,5-[PP]2-InsP4 vs. K5A:3,5-[PP]2-InsP4	4.9	1.999 to 7.801	Yes	****
K2A:3,5-[PP]2-InsP4 vs. K5A:3-PP-InsP5	4.56	1.659 to 7.461	Yes	****
K2A:3,5-[PP]2-InsP4 vs. K5A:5-PP-InsP5	3.11	0.2091 to 6.011	Yes	*
K2A:3,5-[PP]2-InsP4 vs. K5A:1-PP-InsP5	3.93	1.029 to 6.831	Yes	****
K2A:3,5-[PP]2-InsP4 vs. K5A:5-PP-InsP4	4.33	1.429 to 7.231	Yes	****
K2A:3,5-[PP]2-InsP4 vs. Y25A:InsP6	1.24	-1.661 to 4.141	No	ns
K2A:3,5-[PP]2-InsP4 vs. Y25A:1,5-[PP]2-InsP4	1.29	-1.611 to 4.191	No	ns
K2A:3,5-[PP]2-InsP4 vs. Y25A:3,5-[PP]2-InsP4	4.74	1.839 to 7.641	Yes	****
K2A:3,5-[PP]2-InsP4 vs. Y25A:3-PP-InsP5	3.39	0.4891 to 6.291	Yes	**
K2A:3,5-[PP]2-InsP4 vs. Y25A:5-PP-InsP5	6.93	4.029 to 9.831	Yes	****
K2A:3,5-[PP]2-InsP4 vs. Y25A:1-PP-InsP5	5.99	3.089 to 8.891	Yes	****
K2A:3,5-[PP]2-InsP4 vs. Y25A:5-PP-InsP4	6.7	3.799 to 9.601	Yes	****
K2A:3,5-[PP]2-InsP4 vs. K29A:InsP6	-1.5	-4.401 to 1.401	No	ns
K2A:3,5-[PP]2-InsP4 vs. K29A:1,5-[PP]2-InsP4	-7.62	-10.52 to -4.719	Yes	****
K2A:3,5-[PP]2-InsP4 vs. K29A:3,5-[PP]2-InsP4	-6.24	-9.141 to -3.339	Yes	****
K2A:3,5-[PP]2-InsP4 vs. K29A:3-PP-InsP5	-5.3	-8.201 to -2.399	Yes	****
K2A:3,5-[PP]2-InsP4 vs. K29A:5-PP-InsP5	-5.23	-8.131 to -2.329	Yes	****
K2A:3,5-[PP]2-InsP4 vs. K29A:1-PP-InsP5	-0.95	-3.851 to 1.951	No	ns
K2A:3,5-[PP]2-InsP4 vs. K29A:5-PP-InsP4	-4.77	-7.671 to -1.869	Yes	****
K2A:3,5-[PP]2-InsP4 vs. K147A:InsP6	-8.08	-10.98 to -5.179	Yes	****
K2A:3,5-[PP]2-InsP4 vs. K147A:1,5-[PP]2-InsP4	-7.43	-10.33 to -4.529	Yes	****
K2A:3,5-[PP]2-InsP4 vs. K147A:3,5-[PP]2-InsP4	-4.12	-7.021 to -1.219	Yes	****
K2A:3,5-[PP]2-InsP4 vs. K147A:3-PP-InsP5	-6.5	-9.401 to -3.599	Yes	****
K2A:3,5-[PP]2-InsP4 vs. K147A:5-PP-InsP5	-9.11	-12.01 to -6.209	Yes	****
K2A:3,5-[PP]2-InsP4 vs. K147A:1-PP-InsP5	-9.64	-12.54 to -6.739	Yes	****
K2A:3,5-[PP]2-InsP4 vs. K147A:5-PP-InsP4	-8.53	-11.43 to -5.629	Yes	****
K2A:3,5-[PP]2-InsP4 vs. K150A:InsP6	3.64	0.7391 to 6.541	Yes	***
K2A:3,5-[PP]2-InsP4 vs. K150A:1,5-[PP]2-InsP4	2.95	0.04909 to 5.851	Yes	*
K2A:3,5-[PP]2-InsP4 vs. K150A:3,5-[PP]2-InsP4	2.37	-0.5309 to 5.271	No	ns
K2A:3,5-[PP]2-InsP4 vs. K150A:3-PP-InsP5	1.22	-1.681 to 4.121	No	ns
K2A:3,5-[PP]2-InsP4 vs. K150A:5-PP-InsP5	3.99	1.089 to 6.891	Yes	****
K2A:3,5-[PP]2-InsP4 vs. K150A:1-PP-InsP5	0.12	-2.781 to 3.021	No	ns
K2A:3,5-[PP]2-InsP4 vs. K150A:5-PP-InsP4	3.59	0.6891 to 6.491	Yes	***
K2A:3,5-[PP]2-InsP4 vs. K151A:InsP6	-1.3	-4.201 to 1.601	No	ns
K2A:3,5-[PP]2-InsP4 vs. K151A:1,5-[PP]2-InsP4	-1.22	-4.121 to 1.681	No	ns
K2A:3,5-[PP]2-InsP4 vs. K151A:3,5-[PP]2-InsP4	-10.18	-13.08 to -7.279	Yes	****
K2A:3,5-[PP]2-InsP4 vs. K151A:3-PP-InsP5	-11.83	-14.73 to -8.929	Yes	****
K2A:3,5-[PP]2-InsP4 vs. K151A:5-PP-InsP5	-2.44	-5.341 to 0.4609	No	ns
K2A:3,5-[PP]2-InsP4 vs. K151A:1-PP-InsP5	-11.57	-14.47 to -8.669	Yes	****
K2A:3,5-[PP]2-InsP4 vs. K151A:5-PP-InsP4	-6.96	-9.861 to -4.059	Yes	****
K2A:3-PP-InsP5 vs. K2A:5-PP-InsP5	0.91	-1.991 to 3.811	No	ns
K2A:3-PP-InsP5 vs. K2A:1-PP-InsP5	-1.01	-3.911 to 1.891	No	ns
K2A:3-PP-InsP5 vs. K2A:5-PP-InsP4	-6.46	-9.361 to -3.559	Yes	****
K2A:3-PP-InsP5 vs. K5A:InsP6	3.89	0.9891 to 6.791	Yes	****
K2A:3-PP-InsP5 vs. K5A:1,5-[PP]2-InsP4	-0.5	-3.401 to 2.401	No	ns
K2A:3-PP-InsP5 vs. K5A:3,5-[PP]2-InsP4	4.8	1.899 to 7.701	Yes	****
K2A:3-PP-InsP5 vs. K5A:3-PP-InsP5	4.46	1.559 to 7.361	Yes	****
K2A:3-PP-InsP5 vs. K5A:5-PP-InsP5	3.01	0.1091 to 5.911	Yes	*
K2A:3-PP-InsP5 vs. K5A:1-PP-InsP5	3.83	0.9291 to 6.731	Yes	***
K2A:3-PP-InsP5 vs. K5A:5-PP-InsP4	4.23	1.329 to 7.131	Yes	****
K2A:3-PP-InsP5 vs. Y25A:InsP6	1.14	-1.761 to 4.041	No	ns
K2A:3-PP-InsP5 vs. Y25A:1,5-[PP]2-InsP4	1.19	-1.711 to 4.091	No	ns
K2A:3-PP-InsP5 vs. Y25A:3,5-[PP]2-InsP4	4.64	1.739 to 7.541	Yes	****
K2A:3-PP-InsP5 vs. Y25A:3-PP-InsP5	3.29	0.3891 to 6.191	Yes	**
K2A:3-PP-InsP5 vs. Y25A:5-PP-InsP5	6.83	3.929 to 9.731	Yes	****
K2A:3-PP-InsP5 vs. Y25A:1-PP-InsP5	5.89	2.989 to 8.791	Yes	****
K2A:3-PP-InsP5 vs. Y25A:5-PP-InsP4	6.6	3.699 to 9.501	Yes	****
K2A:3-PP-InsP5 vs. K29A:InsP6	-1.6	-4.501 to 1.301	No	ns
K2A:3-PP-InsP5 vs. K29A:1,5-[PP]2-InsP4	-7.72	-10.62 to -4.819	Yes	****
K2A:3-PP-InsP5 vs. K29A:3,5-[PP]2-InsP4	-6.34	-9.241 to -3.439	Yes	****
K2A:3-PP-InsP5 vs. K29A:3-PP-InsP5	-5.4	-8.301 to -2.499	Yes	****
K2A:3-PP-InsP5 vs. K29A:5-PP-InsP5	-5.33	-8.231 to -2.429	Yes	****
K2A:3-PP-InsP5 vs. K29A:1-PP-InsP5	-1.05	-3.951 to 1.851	No	ns
K2A:3-PP-InsP5 vs. K29A:5-PP-InsP4	-4.87	-7.771 to -1.969	Yes	****
K2A:3-PP-InsP5 vs. K147A:InsP6	-8.18	-11.08 to -5.279	Yes	****
K2A:3-PP-InsP5 vs. K147A:1,5-[PP]2-InsP4	-7.53	-10.43 to -4.629	Yes	****
K2A:3-PP-InsP5 vs. K147A:3,5-[PP]2-InsP4	-4.22	-7.121 to -1.319	Yes	****
K2A:3-PP-InsP5 vs. K147A:3-PP-InsP5	-6.6	-9.501 to -3.699	Yes	****
K2A:3-PP-InsP5 vs. K147A:5-PP-InsP5	-9.21	-12.11 to -6.309	Yes	****
K2A:3-PP-InsP5 vs. K147A:1-PP-InsP5	-9.74	-12.64 to -6.839	Yes	****
K2A:3-PP-InsP5 vs. K147A:5-PP-InsP4	-8.63	-11.53 to -5.729	Yes	****
K2A:3-PP-InsP5 vs. K150A:InsP6	3.54	0.6391 to 6.441	Yes	**
K2A:3-PP-InsP5 vs. K150A:1,5-[PP]2-InsP4	2.85	-0.05091 to 5.751	No	ns
K2A:3-PP-InsP5 vs. K150A:3,5-[PP]2-InsP4	2.27	-0.6309 to 5.171	No	ns
K2A:3-PP-InsP5 vs. K150A:3-PP-InsP5	1.12	-1.781 to 4.021	No	ns
K2A:3-PP-InsP5 vs. K150A:5-PP-InsP5	3.89	0.9891 to 6.791	Yes	****
K2A:3-PP-InsP5 vs. K150A:1-PP-InsP5	0.02	-2.881 to 2.921	No	ns
K2A:3-PP-InsP5 vs. K150A:5-PP-InsP4	3.49	0.5891 to 6.391	Yes	**
K2A:3-PP-InsP5 vs. K151A:InsP6	-1.4	-4.301 to 1.501	No	ns
K2A:3-PP-InsP5 vs. K151A:1,5-[PP]2-InsP4	-1.32	-4.221 to 1.581	No	ns
K2A:3-PP-InsP5 vs. K151A:3,5-[PP]2-InsP4	-10.28	-13.18 to -7.379	Yes	****
K2A:3-PP-InsP5 vs. K151A:3-PP-InsP5	-11.93	-14.83 to -9.029	Yes	****
K2A:3-PP-InsP5 vs. K151A:5-PP-InsP5	-2.54	-5.441 to 0.3609	No	ns
K2A:3-PP-InsP5 vs. K151A:1-PP-InsP5	-11.67	-14.57 to -8.769	Yes	****
K2A:3-PP-InsP5 vs. K151A:5-PP-InsP4	-7.06	-9.961 to -4.159	Yes	****
K2A:5-PP-InsP5 vs. K2A:1-PP-InsP5	-1.92	-4.821 to 0.9809	No	ns
K2A:5-PP-InsP5 vs. K2A:5-PP-InsP4	-7.37	-10.27 to -4.469	Yes	****
K2A:5-PP-InsP5 vs. K5A:InsP6	2.98	0.07909 to 5.881	Yes	*
K2A:5-PP-InsP5 vs. K5A:1,5-[PP]2-InsP4	-1.41	-4.311 to 1.491	No	ns
K2A:5-PP-InsP5 vs. K5A:3,5-[PP]2-InsP4	3.89	0.9891 to 6.791	Yes	****
K2A:5-PP-InsP5 vs. K5A:3-PP-InsP5	3.55	0.6491 to 6.451	Yes	**
K2A:5-PP-InsP5 vs. K5A:5-PP-InsP5	2.1	-0.8009 to 5.001	No	ns
K2A:5-PP-InsP5 vs. K5A:1-PP-InsP5	2.92	0.01909 to 5.821	Yes	*
K2A:5-PP-InsP5 vs. K5A:5-PP-InsP4	3.32	0.4191 to 6.221	Yes	**
K2A:5-PP-InsP5 vs. Y25A:InsP6	0.23	-2.671 to 3.131	No	ns
K2A:5-PP-InsP5 vs. Y25A:1,5-[PP]2-InsP4	0.28	-2.621 to 3.181	No	ns
K2A:5-PP-InsP5 vs. Y25A:3,5-[PP]2-InsP4	3.73	0.8291 to 6.631	Yes	***
K2A:5-PP-InsP5 vs. Y25A:3-PP-InsP5	2.38	-0.5209 to 5.281	No	ns
K2A:5-PP-InsP5 vs. Y25A:5-PP-InsP5	5.92	3.019 to 8.821	Yes	****
K2A:5-PP-InsP5 vs. Y25A:1-PP-InsP5	4.98	2.079 to 7.881	Yes	****
K2A:5-PP-InsP5 vs. Y25A:5-PP-InsP4	5.69	2.789 to 8.591	Yes	****
K2A:5-PP-InsP5 vs. K29A:InsP6	-2.51	-5.411 to 0.3909	No	ns
K2A:5-PP-InsP5 vs. K29A:1,5-[PP]2-InsP4	-8.63	-11.53 to -5.729	Yes	****
K2A:5-PP-InsP5 vs. K29A:3,5-[PP]2-InsP4	-7.25	-10.15 to -4.349	Yes	****
K2A:5-PP-InsP5 vs. K29A:3-PP-InsP5	-6.31	-9.211 to -3.409	Yes	****
K2A:5-PP-InsP5 vs. K29A:5-PP-InsP5	-6.24	-9.141 to -3.339	Yes	****
K2A:5-PP-InsP5 vs. K29A:1-PP-InsP5	-1.96	-4.861 to 0.9409	No	ns
K2A:5-PP-InsP5 vs. K29A:5-PP-InsP4	-5.78	-8.681 to -2.879	Yes	****
K2A:5-PP-InsP5 vs. K147A:InsP6	-9.09	-11.99 to -6.189	Yes	****
K2A:5-PP-InsP5 vs. K147A:1,5-[PP]2-InsP4	-8.44	-11.34 to -5.539	Yes	****
K2A:5-PP-InsP5 vs. K147A:3,5-[PP]2-InsP4	-5.13	-8.031 to -2.229	Yes	****
K2A:5-PP-InsP5 vs. K147A:3-PP-InsP5	-7.51	-10.41 to -4.609	Yes	****
K2A:5-PP-InsP5 vs. K147A:5-PP-InsP5	-10.12	-13.02 to -7.219	Yes	****
K2A:5-PP-InsP5 vs. K147A:1-PP-InsP5	-10.65	-13.55 to -7.749	Yes	****
K2A:5-PP-InsP5 vs. K147A:5-PP-InsP4	-9.54	-12.44 to -6.639	Yes	****
K2A:5-PP-InsP5 vs. K150A:InsP6	2.63	-0.2709 to 5.531	No	ns
K2A:5-PP-InsP5 vs. K150A:1,5-[PP]2-InsP4	1.94	-0.9609 to 4.841	No	ns
K2A:5-PP-InsP5 vs. K150A:3,5-[PP]2-InsP4	1.36	-1.541 to 4.261	No	ns
K2A:5-PP-InsP5 vs. K150A:3-PP-InsP5	0.21	-2.691 to 3.111	No	ns
K2A:5-PP-InsP5 vs. K150A:5-PP-InsP5	2.98	0.07909 to 5.881	Yes	*
K2A:5-PP-InsP5 vs. K150A:1-PP-InsP5	-0.89	-3.791 to 2.011	No	ns
K2A:5-PP-InsP5 vs. K150A:5-PP-InsP4	2.58	-0.3209 to 5.481	No	ns
K2A:5-PP-InsP5 vs. K151A:InsP6	-2.31	-5.211 to 0.5909	No	ns
K2A:5-PP-InsP5 vs. K151A:1,5-[PP]2-InsP4	-2.23	-5.131 to 0.6709	No	ns
K2A:5-PP-InsP5 vs. K151A:3,5-[PP]2-InsP4	-11.19	-14.09 to -8.289	Yes	****
K2A:5-PP-InsP5 vs. K151A:3-PP-InsP5	-12.84	-15.74 to -9.939	Yes	****
K2A:5-PP-InsP5 vs. K151A:5-PP-InsP5	-3.45	-6.351 to -0.5491	Yes	**
K2A:5-PP-InsP5 vs. K151A:1-PP-InsP5	-12.58	-15.48 to -9.679	Yes	****
K2A:5-PP-InsP5 vs. K151A:5-PP-InsP4	-7.97	-10.87 to -5.069	Yes	****
K2A:1-PP-InsP5 vs. K2A:5-PP-InsP4	-5.45	-8.351 to -2.549	Yes	****
K2A:1-PP-InsP5 vs. K5A:InsP6	4.9	1.999 to 7.801	Yes	****
K2A:1-PP-InsP5 vs. K5A:1,5-[PP]2-InsP4	0.51	-2.391 to 3.411	No	ns
K2A:1-PP-InsP5 vs. K5A:3,5-[PP]2-InsP4	5.81	2.909 to 8.711	Yes	****
K2A:1-PP-InsP5 vs. K5A:3-PP-InsP5	5.47	2.569 to 8.371	Yes	****
K2A:1-PP-InsP5 vs. K5A:5-PP-InsP5	4.02	1.119 to 6.921	Yes	****
K2A:1-PP-InsP5 vs. K5A:1-PP-InsP5	4.84	1.939 to 7.741	Yes	****
K2A:1-PP-InsP5 vs. K5A:5-PP-InsP4	5.24	2.339 to 8.141	Yes	****
K2A:1-PP-InsP5 vs. Y25A:InsP6	2.15	-0.7509 to 5.051	No	ns
K2A:1-PP-InsP5 vs. Y25A:1,5-[PP]2-InsP4	2.2	-0.7009 to 5.101	No	ns
K2A:1-PP-InsP5 vs. Y25A:3,5-[PP]2-InsP4	5.65	2.749 to 8.551	Yes	****
K2A:1-PP-InsP5 vs. Y25A:3-PP-InsP5	4.3	1.399 to 7.201	Yes	****
K2A:1-PP-InsP5 vs. Y25A:5-PP-InsP5	7.84	4.939 to 10.74	Yes	****
K2A:1-PP-InsP5 vs. Y25A:1-PP-InsP5	6.9	3.999 to 9.801	Yes	****
K2A:1-PP-InsP5 vs. Y25A:5-PP-InsP4	7.61	4.709 to 10.51	Yes	****
K2A:1-PP-InsP5 vs. K29A:InsP6	-0.59	-3.491 to 2.311	No	ns
K2A:1-PP-InsP5 vs. K29A:1,5-[PP]2-InsP4	-6.71	-9.611 to -3.809	Yes	****
K2A:1-PP-InsP5 vs. K29A:3,5-[PP]2-InsP4	-5.33	-8.231 to -2.429	Yes	****
K2A:1-PP-InsP5 vs. K29A:3-PP-InsP5	-4.39	-7.291 to -1.489	Yes	****
K2A:1-PP-InsP5 vs. K29A:5-PP-InsP5	-4.32	-7.221 to -1.419	Yes	****
K2A:1-PP-InsP5 vs. K29A:1-PP-InsP5	-0.04	-2.941 to 2.861	No	ns
K2A:1-PP-InsP5 vs. K29A:5-PP-InsP4	-3.86	-6.761 to -0.9591	Yes	***
K2A:1-PP-InsP5 vs. K147A:InsP6	-7.17	-10.07 to -4.269	Yes	****
K2A:1-PP-InsP5 vs. K147A:1,5-[PP]2-InsP4	-6.52	-9.421 to -3.619	Yes	****
K2A:1-PP-InsP5 vs. K147A:3,5-[PP]2-InsP4	-3.21	-6.111 to -0.3091	Yes	**
K2A:1-PP-InsP5 vs. K147A:3-PP-InsP5	-5.59	-8.491 to -2.689	Yes	****
K2A:1-PP-InsP5 vs. K147A:5-PP-InsP5	-8.2	-11.10 to -5.299	Yes	****
K2A:1-PP-InsP5 vs. K147A:1-PP-InsP5	-8.73	-11.63 to -5.829	Yes	****
K2A:1-PP-InsP5 vs. K147A:5-PP-InsP4	-7.62	-10.52 to -4.719	Yes	****
K2A:1-PP-InsP5 vs. K150A:InsP6	4.55	1.649 to 7.451	Yes	****
K2A:1-PP-InsP5 vs. K150A:1,5-[PP]2-InsP4	3.86	0.9591 to 6.761	Yes	***
K2A:1-PP-InsP5 vs. K150A:3,5-[PP]2-InsP4	3.28	0.3791 to 6.181	Yes	**
K2A:1-PP-InsP5 vs. K150A:3-PP-InsP5	2.13	-0.7709 to 5.031	No	ns
K2A:1-PP-InsP5 vs. K150A:5-PP-InsP5	4.9	1.999 to 7.801	Yes	****
K2A:1-PP-InsP5 vs. K150A:1-PP-InsP5	1.03	-1.871 to 3.931	No	ns
K2A:1-PP-InsP5 vs. K150A:5-PP-InsP4	4.5	1.599 to 7.401	Yes	****
K2A:1-PP-InsP5 vs. K151A:InsP6	-0.39	-3.291 to 2.511	No	ns
K2A:1-PP-InsP5 vs. K151A:1,5-[PP]2-InsP4	-0.31	-3.211 to 2.591	No	ns
K2A:1-PP-InsP5 vs. K151A:3,5-[PP]2-InsP4	-9.27	-12.17 to -6.369	Yes	****
K2A:1-PP-InsP5 vs. K151A:3-PP-InsP5	-10.92	-13.82 to -8.019	Yes	****
K2A:1-PP-InsP5 vs. K151A:5-PP-InsP5	-1.53	-4.431 to 1.371	No	ns
K2A:1-PP-InsP5 vs. K151A:1-PP-InsP5	-10.66	-13.56 to -7.759	Yes	****
K2A:1-PP-InsP5 vs. K151A:5-PP-InsP4	-6.05	-8.951 to -3.149	Yes	****
K2A:5-PP-InsP4 vs. K5A:InsP6	10.35	7.449 to 13.25	Yes	****
K2A:5-PP-InsP4 vs. K5A:1,5-[PP]2-InsP4	5.96	3.059 to 8.861	Yes	****
K2A:5-PP-InsP4 vs. K5A:3,5-[PP]2-InsP4	11.26	8.359 to 14.16	Yes	****
K2A:5-PP-InsP4 vs. K5A:3-PP-InsP5	10.92	8.019 to 13.82	Yes	****
K2A:5-PP-InsP4 vs. K5A:5-PP-InsP5	9.47	6.569 to 12.37	Yes	****
K2A:5-PP-InsP4 vs. K5A:1-PP-InsP5	10.29	7.389 to 13.19	Yes	****
K2A:5-PP-InsP4 vs. K5A:5-PP-InsP4	10.69	7.789 to 13.59	Yes	****
K2A:5-PP-InsP4 vs. Y25A:InsP6	7.6	4.699 to 10.50	Yes	****
K2A:5-PP-InsP4 vs. Y25A:1,5-[PP]2-InsP4	7.65	4.749 to 10.55	Yes	****
K2A:5-PP-InsP4 vs. Y25A:3,5-[PP]2-InsP4	11.1	8.199 to 14.00	Yes	****
K2A:5-PP-InsP4 vs. Y25A:3-PP-InsP5	9.75	6.849 to 12.65	Yes	****
K2A:5-PP-InsP4 vs. Y25A:5-PP-InsP5	13.29	10.39 to 16.19	Yes	****
K2A:5-PP-InsP4 vs. Y25A:1-PP-InsP5	12.35	9.449 to 15.25	Yes	****
K2A:5-PP-InsP4 vs. Y25A:5-PP-InsP4	13.06	10.16 to 15.96	Yes	****
K2A:5-PP-InsP4 vs. K29A:InsP6	4.86	1.959 to 7.761	Yes	****
K2A:5-PP-InsP4 vs. K29A:1,5-[PP]2-InsP4	-1.26	-4.161 to 1.641	No	ns
K2A:5-PP-InsP4 vs. K29A:3,5-[PP]2-InsP4	0.12	-2.781 to 3.021	No	ns
K2A:5-PP-InsP4 vs. K29A:3-PP-InsP5	1.06	-1.841 to 3.961	No	ns
K2A:5-PP-InsP4 vs. K29A:5-PP-InsP5	1.13	-1.771 to 4.031	No	ns
K2A:5-PP-InsP4 vs. K29A:1-PP-InsP5	5.41	2.509 to 8.311	Yes	****
K2A:5-PP-InsP4 vs. K29A:5-PP-InsP4	1.59	-1.311 to 4.491	No	ns
K2A:5-PP-InsP4 vs. K147A:InsP6	-1.72	-4.621 to 1.181	No	ns
K2A:5-PP-InsP4 vs. K147A:1,5-[PP]2-InsP4	-1.07	-3.971 to 1.831	No	ns
K2A:5-PP-InsP4 vs. K147A:3,5-[PP]2-InsP4	2.24	-0.6609 to 5.141	No	ns
K2A:5-PP-InsP4 vs. K147A:3-PP-InsP5	-0.14	-3.041 to 2.761	No	ns
K2A:5-PP-InsP4 vs. K147A:5-PP-InsP5	-2.75	-5.651 to 0.1509	No	ns
K2A:5-PP-InsP4 vs. K147A:1-PP-InsP5	-3.28	-6.181 to -0.3791	Yes	**
K2A:5-PP-InsP4 vs. K147A:5-PP-InsP4	-2.17	-5.071 to 0.7309	No	ns
K2A:5-PP-InsP4 vs. K150A:InsP6	10	7.099 to 12.90	Yes	****
K2A:5-PP-InsP4 vs. K150A:1,5-[PP]2-InsP4	9.31	6.409 to 12.21	Yes	****
K2A:5-PP-InsP4 vs. K150A:3,5-[PP]2-InsP4	8.73	5.829 to 11.63	Yes	****
K2A:5-PP-InsP4 vs. K150A:3-PP-InsP5	7.58	4.679 to 10.48	Yes	****
K2A:5-PP-InsP4 vs. K150A:5-PP-InsP5	10.35	7.449 to 13.25	Yes	****
K2A:5-PP-InsP4 vs. K150A:1-PP-InsP5	6.48	3.579 to 9.381	Yes	****
K2A:5-PP-InsP4 vs. K150A:5-PP-InsP4	9.95	7.049 to 12.85	Yes	****
K2A:5-PP-InsP4 vs. K151A:InsP6	5.06	2.159 to 7.961	Yes	****
K2A:5-PP-InsP4 vs. K151A:1,5-[PP]2-InsP4	5.14	2.239 to 8.041	Yes	****
K2A:5-PP-InsP4 vs. K151A:3,5-[PP]2-InsP4	-3.82	-6.721 to -0.9191	Yes	***
K2A:5-PP-InsP4 vs. K151A:3-PP-InsP5	-5.47	-8.371 to -2.569	Yes	****
K2A:5-PP-InsP4 vs. K151A:5-PP-InsP5	3.92	1.019 to 6.821	Yes	****
K2A:5-PP-InsP4 vs. K151A:1-PP-InsP5	-5.21	-8.111 to -2.309	Yes	****
K2A:5-PP-InsP4 vs. K151A:5-PP-InsP4	-0.6	-3.501 to 2.301	No	ns
K5A:InsP6 vs. K5A:1,5-[PP]2-InsP4	-4.39	-7.291 to -1.489	Yes	****
K5A:InsP6 vs. K5A:3,5-[PP]2-InsP4	0.91	-1.991 to 3.811	No	ns
K5A:InsP6 vs. K5A:3-PP-InsP5	0.57	-2.331 to 3.471	No	ns
K5A:InsP6 vs. K5A:5-PP-InsP5	-0.88	-3.781 to 2.021	No	ns
K5A:InsP6 vs. K5A:1-PP-InsP5	-0.06	-2.961 to 2.841	No	ns
K5A:InsP6 vs. K5A:5-PP-InsP4	0.34	-2.561 to 3.241	No	ns
K5A:InsP6 vs. Y25A:InsP6	-2.75	-5.651 to 0.1509	No	ns
K5A:InsP6 vs. Y25A:1,5-[PP]2-InsP4	-2.7	-5.601 to 0.2009	No	ns
K5A:InsP6 vs. Y25A:3,5-[PP]2-InsP4	0.75	-2.151 to 3.651	No	ns
K5A:InsP6 vs. Y25A:3-PP-InsP5	-0.6	-3.501 to 2.301	No	ns
K5A:InsP6 vs. Y25A:5-PP-InsP5	2.94	0.03909 to 5.841	Yes	*
K5A:InsP6 vs. Y25A:1-PP-InsP5	2	-0.9009 to 4.901	No	ns
K5A:InsP6 vs. Y25A:5-PP-InsP4	2.71	-0.1909 to 5.611	No	ns
K5A:InsP6 vs. K29A:InsP6	-5.49	-8.391 to -2.589	Yes	****
K5A:InsP6 vs. K29A:1,5-[PP]2-InsP4	-11.61	-14.51 to -8.709	Yes	****
K5A:InsP6 vs. K29A:3,5-[PP]2-InsP4	-10.23	-13.13 to -7.329	Yes	****
K5A:InsP6 vs. K29A:3-PP-InsP5	-9.29	-12.19 to -6.389	Yes	****
K5A:InsP6 vs. K29A:5-PP-InsP5	-9.22	-12.12 to -6.319	Yes	****
K5A:InsP6 vs. K29A:1-PP-InsP5	-4.94	-7.841 to -2.039	Yes	****
K5A:InsP6 vs. K29A:5-PP-InsP4	-8.76	-11.66 to -5.859	Yes	****
K5A:InsP6 vs. K147A:InsP6	-12.07	-14.97 to -9.169	Yes	****
K5A:InsP6 vs. K147A:1,5-[PP]2-InsP4	-11.42	-14.32 to -8.519	Yes	****
K5A:InsP6 vs. K147A:3,5-[PP]2-InsP4	-8.11	-11.01 to -5.209	Yes	****
K5A:InsP6 vs. K147A:3-PP-InsP5	-10.49	-13.39 to -7.589	Yes	****
K5A:InsP6 vs. K147A:5-PP-InsP5	-13.1	-16.00 to -10.20	Yes	****
K5A:InsP6 vs. K147A:1-PP-InsP5	-13.63	-16.53 to -10.73	Yes	****
K5A:InsP6 vs. K147A:5-PP-InsP4	-12.52	-15.42 to -9.619	Yes	****
K5A:InsP6 vs. K150A:InsP6	-0.35	-3.251 to 2.551	No	ns
K5A:InsP6 vs. K150A:1,5-[PP]2-InsP4	-1.04	-3.941 to 1.861	No	ns
K5A:InsP6 vs. K150A:3,5-[PP]2-InsP4	-1.62	-4.521 to 1.281	No	ns
K5A:InsP6 vs. K150A:3-PP-InsP5	-2.77	-5.671 to 0.1309	No	ns
K5A:InsP6 vs. K150A:5-PP-InsP5	0	-2.901 to 2.901	No	ns
K5A:InsP6 vs. K150A:1-PP-InsP5	-3.87	-6.771 to -0.9691	Yes	***
K5A:InsP6 vs. K150A:5-PP-InsP4	-0.4	-3.301 to 2.501	No	ns
K5A:InsP6 vs. K151A:InsP6	-5.29	-8.191 to -2.389	Yes	****
K5A:InsP6 vs. K151A:1,5-[PP]2-InsP4	-5.21	-8.111 to -2.309	Yes	****
K5A:InsP6 vs. K151A:3,5-[PP]2-InsP4	-14.17	-17.07 to -11.27	Yes	****
K5A:InsP6 vs. K151A:3-PP-InsP5	-15.82	-18.72 to -12.92	Yes	****
K5A:InsP6 vs. K151A:5-PP-InsP5	-6.43	-9.331 to -3.529	Yes	****
K5A:InsP6 vs. K151A:1-PP-InsP5	-15.56	-18.46 to -12.66	Yes	****
K5A:InsP6 vs. K151A:5-PP-InsP4	-10.95	-13.85 to -8.049	Yes	****
K5A:1,5-[PP]2-InsP4 vs. K5A:3,5-[PP]2-InsP4	5.3	2.399 to 8.201	Yes	****
K5A:1,5-[PP]2-InsP4 vs. K5A:3-PP-InsP5	4.96	2.059 to 7.861	Yes	****
K5A:1,5-[PP]2-InsP4 vs. K5A:5-PP-InsP5	3.51	0.6091 to 6.411	Yes	**
K5A:1,5-[PP]2-InsP4 vs. K5A:1-PP-InsP5	4.33	1.429 to 7.231	Yes	****
K5A:1,5-[PP]2-InsP4 vs. K5A:5-PP-InsP4	4.73	1.829 to 7.631	Yes	****
K5A:1,5-[PP]2-InsP4 vs. Y25A:InsP6	1.64	-1.261 to 4.541	No	ns
K5A:1,5-[PP]2-InsP4 vs. Y25A:1,5-[PP]2-InsP4	1.69	-1.211 to 4.591	No	ns
K5A:1,5-[PP]2-InsP4 vs. Y25A:3,5-[PP]2-InsP4	5.14	2.239 to 8.041	Yes	****
K5A:1,5-[PP]2-InsP4 vs. Y25A:3-PP-InsP5	3.79	0.8891 to 6.691	Yes	***
K5A:1,5-[PP]2-InsP4 vs. Y25A:5-PP-InsP5	7.33	4.429 to 10.23	Yes	****
K5A:1,5-[PP]2-InsP4 vs. Y25A:1-PP-InsP5	6.39	3.489 to 9.291	Yes	****
K5A:1,5-[PP]2-InsP4 vs. Y25A:5-PP-InsP4	7.1	4.199 to 10.00	Yes	****
K5A:1,5-[PP]2-InsP4 vs. K29A:InsP6	-1.1	-4.001 to 1.801	No	ns
K5A:1,5-[PP]2-InsP4 vs. K29A:1,5-[PP]2-InsP4	-7.22	-10.12 to -4.319	Yes	****
K5A:1,5-[PP]2-InsP4 vs. K29A:3,5-[PP]2-InsP4	-5.84	-8.741 to -2.939	Yes	****
K5A:1,5-[PP]2-InsP4 vs. K29A:3-PP-InsP5	-4.9	-7.801 to -1.999	Yes	****
K5A:1,5-[PP]2-InsP4 vs. K29A:5-PP-InsP5	-4.83	-7.731 to -1.929	Yes	****
K5A:1,5-[PP]2-InsP4 vs. K29A:1-PP-InsP5	-0.55	-3.451 to 2.351	No	ns
K5A:1,5-[PP]2-InsP4 vs. K29A:5-PP-InsP4	-4.37	-7.271 to -1.469	Yes	****
K5A:1,5-[PP]2-InsP4 vs. K147A:InsP6	-7.68	-10.58 to -4.779	Yes	****
K5A:1,5-[PP]2-InsP4 vs. K147A:1,5-[PP]2-InsP4	-7.03	-9.931 to -4.129	Yes	****
K5A:1,5-[PP]2-InsP4 vs. K147A:3,5-[PP]2-InsP4	-3.72	-6.621 to -0.8191	Yes	***
K5A:1,5-[PP]2-InsP4 vs. K147A:3-PP-InsP5	-6.1	-9.001 to -3.199	Yes	****
K5A:1,5-[PP]2-InsP4 vs. K147A:5-PP-InsP5	-8.71	-11.61 to -5.809	Yes	****
K5A:1,5-[PP]2-InsP4 vs. K147A:1-PP-InsP5	-9.24	-12.14 to -6.339	Yes	****
K5A:1,5-[PP]2-InsP4 vs. K147A:5-PP-InsP4	-8.13	-11.03 to -5.229	Yes	****
K5A:1,5-[PP]2-InsP4 vs. K150A:InsP6	4.04	1.139 to 6.941	Yes	****
K5A:1,5-[PP]2-InsP4 vs. K150A:1,5-[PP]2-InsP4	3.35	0.4491 to 6.251	Yes	**
K5A:1,5-[PP]2-InsP4 vs. K150A:3,5-[PP]2-InsP4	2.77	-0.1309 to 5.671	No	ns
K5A:1,5-[PP]2-InsP4 vs. K150A:3-PP-InsP5	1.62	-1.281 to 4.521	No	ns
K5A:1,5-[PP]2-InsP4 vs. K150A:5-PP-InsP5	4.39	1.489 to 7.291	Yes	****
K5A:1,5-[PP]2-InsP4 vs. K150A:1-PP-InsP5	0.52	-2.381 to 3.421	No	ns
K5A:1,5-[PP]2-InsP4 vs. K150A:5-PP-InsP4	3.99	1.089 to 6.891	Yes	****
K5A:1,5-[PP]2-InsP4 vs. K151A:InsP6	-0.9	-3.801 to 2.001	No	ns
K5A:1,5-[PP]2-InsP4 vs. K151A:1,5-[PP]2-InsP4	-0.82	-3.721 to 2.081	No	ns
K5A:1,5-[PP]2-InsP4 vs. K151A:3,5-[PP]2-InsP4	-9.78	-12.68 to -6.879	Yes	****
K5A:1,5-[PP]2-InsP4 vs. K151A:3-PP-InsP5	-11.43	-14.33 to -8.529	Yes	****
K5A:1,5-[PP]2-InsP4 vs. K151A:5-PP-InsP5	-2.04	-4.941 to 0.8609	No	ns
K5A:1,5-[PP]2-InsP4 vs. K151A:1-PP-InsP5	-11.17	-14.07 to -8.269	Yes	****
K5A:1,5-[PP]2-InsP4 vs. K151A:5-PP-InsP4	-6.56	-9.461 to -3.659	Yes	****
K5A:3,5-[PP]2-InsP4 vs. K5A:3-PP-InsP5	-0.34	-3.241 to 2.561	No	ns
K5A:3,5-[PP]2-InsP4 vs. K5A:5-PP-InsP5	-1.79	-4.691 to 1.111	No	ns
K5A:3,5-[PP]2-InsP4 vs. K5A:1-PP-InsP5	-0.97	-3.871 to 1.931	No	ns
K5A:3,5-[PP]2-InsP4 vs. K5A:5-PP-InsP4	-0.57	-3.471 to 2.331	No	ns
K5A:3,5-[PP]2-InsP4 vs. Y25A:InsP6	-3.66	-6.561 to -0.7591	Yes	***
K5A:3,5-[PP]2-InsP4 vs. Y25A:1,5-[PP]2-InsP4	-3.61	-6.511 to -0.7091	Yes	***
K5A:3,5-[PP]2-InsP4 vs. Y25A:3,5-[PP]2-InsP4	-0.16	-3.061 to 2.741	No	ns
K5A:3,5-[PP]2-InsP4 vs. Y25A:3-PP-InsP5	-1.51	-4.411 to 1.391	No	ns
K5A:3,5-[PP]2-InsP4 vs. Y25A:5-PP-InsP5	2.03	-0.8709 to 4.931	No	ns
K5A:3,5-[PP]2-InsP4 vs. Y25A:1-PP-InsP5	1.09	-1.811 to 3.991	No	ns
K5A:3,5-[PP]2-InsP4 vs. Y25A:5-PP-InsP4	1.8	-1.101 to 4.701	No	ns
K5A:3,5-[PP]2-InsP4 vs. K29A:InsP6	-6.4	-9.301 to -3.499	Yes	****
K5A:3,5-[PP]2-InsP4 vs. K29A:1,5-[PP]2-InsP4	-12.52	-15.42 to -9.619	Yes	****
K5A:3,5-[PP]2-InsP4 vs. K29A:3,5-[PP]2-InsP4	-11.14	-14.04 to -8.239	Yes	****
K5A:3,5-[PP]2-InsP4 vs. K29A:3-PP-InsP5	-10.2	-13.10 to -7.299	Yes	****
K5A:3,5-[PP]2-InsP4 vs. K29A:5-PP-InsP5	-10.13	-13.03 to -7.229	Yes	****
K5A:3,5-[PP]2-InsP4 vs. K29A:1-PP-InsP5	-5.85	-8.751 to -2.949	Yes	****
K5A:3,5-[PP]2-InsP4 vs. K29A:5-PP-InsP4	-9.67	-12.57 to -6.769	Yes	****
K5A:3,5-[PP]2-InsP4 vs. K147A:InsP6	-12.98	-15.88 to -10.08	Yes	****
K5A:3,5-[PP]2-InsP4 vs. K147A:1,5-[PP]2-InsP4	-12.33	-15.23 to -9.429	Yes	****
K5A:3,5-[PP]2-InsP4 vs. K147A:3,5-[PP]2-InsP4	-9.02	-11.92 to -6.119	Yes	****
K5A:3,5-[PP]2-InsP4 vs. K147A:3-PP-InsP5	-11.4	-14.30 to -8.499	Yes	****
K5A:3,5-[PP]2-InsP4 vs. K147A:5-PP-InsP5	-14.01	-16.91 to -11.11	Yes	****
K5A:3,5-[PP]2-InsP4 vs. K147A:1-PP-InsP5	-14.54	-17.44 to -11.64	Yes	****
K5A:3,5-[PP]2-InsP4 vs. K147A:5-PP-InsP4	-13.43	-16.33 to -10.53	Yes	****
K5A:3,5-[PP]2-InsP4 vs. K150A:InsP6	-1.26	-4.161 to 1.641	No	ns
K5A:3,5-[PP]2-InsP4 vs. K150A:1,5-[PP]2-InsP4	-1.95	-4.851 to 0.9509	No	ns
K5A:3,5-[PP]2-InsP4 vs. K150A:3,5-[PP]2-InsP4	-2.53	-5.431 to 0.3709	No	ns
K5A:3,5-[PP]2-InsP4 vs. K150A:3-PP-InsP5	-3.68	-6.581 to -0.7791	Yes	***
K5A:3,5-[PP]2-InsP4 vs. K150A:5-PP-InsP5	-0.91	-3.811 to 1.991	No	ns
K5A:3,5-[PP]2-InsP4 vs. K150A:1-PP-InsP5	-4.78	-7.681 to -1.879	Yes	****
K5A:3,5-[PP]2-InsP4 vs. K150A:5-PP-InsP4	-1.31	-4.211 to 1.591	No	ns
K5A:3,5-[PP]2-InsP4 vs. K151A:InsP6	-6.2	-9.101 to -3.299	Yes	****
K5A:3,5-[PP]2-InsP4 vs. K151A:1,5-[PP]2-InsP4	-6.12	-9.021 to -3.219	Yes	****
K5A:3,5-[PP]2-InsP4 vs. K151A:3,5-[PP]2-InsP4	-15.08	-17.98 to -12.18	Yes	****
K5A:3,5-[PP]2-InsP4 vs. K151A:3-PP-InsP5	-16.73	-19.63 to -13.83	Yes	****
K5A:3,5-[PP]2-InsP4 vs. K151A:5-PP-InsP5	-7.34	-10.24 to -4.439	Yes	****
K5A:3,5-[PP]2-InsP4 vs. K151A:1-PP-InsP5	-16.47	-19.37 to -13.57	Yes	****
K5A:3,5-[PP]2-InsP4 vs. K151A:5-PP-InsP4	-11.86	-14.76 to -8.959	Yes	****
K5A:3-PP-InsP5 vs. K5A:5-PP-InsP5	-1.45	-4.351 to 1.451	No	ns
K5A:3-PP-InsP5 vs. K5A:1-PP-InsP5	-0.63	-3.531 to 2.271	No	ns
K5A:3-PP-InsP5 vs. K5A:5-PP-InsP4	-0.23	-3.131 to 2.671	No	ns
K5A:3-PP-InsP5 vs. Y25A:InsP6	-3.32	-6.221 to -0.4191	Yes	**
K5A:3-PP-InsP5 vs. Y25A:1,5-[PP]2-InsP4	-3.27	-6.171 to -0.3691	Yes	**
K5A:3-PP-InsP5 vs. Y25A:3,5-[PP]2-InsP4	0.18	-2.721 to 3.081	No	ns
K5A:3-PP-InsP5 vs. Y25A:3-PP-InsP5	-1.17	-4.071 to 1.731	No	ns
K5A:3-PP-InsP5 vs. Y25A:5-PP-InsP5	2.37	-0.5309 to 5.271	No	ns
K5A:3-PP-InsP5 vs. Y25A:1-PP-InsP5	1.43	-1.471 to 4.331	No	ns
K5A:3-PP-InsP5 vs. Y25A:5-PP-InsP4	2.14	-0.7609 to 5.041	No	ns
K5A:3-PP-InsP5 vs. K29A:InsP6	-6.06	-8.961 to -3.159	Yes	****
K5A:3-PP-InsP5 vs. K29A:1,5-[PP]2-InsP4	-12.18	-15.08 to -9.279	Yes	****
K5A:3-PP-InsP5 vs. K29A:3,5-[PP]2-InsP4	-10.8	-13.70 to -7.899	Yes	****
K5A:3-PP-InsP5 vs. K29A:3-PP-InsP5	-9.86	-12.76 to -6.959	Yes	****
K5A:3-PP-InsP5 vs. K29A:5-PP-InsP5	-9.79	-12.69 to -6.889	Yes	****
K5A:3-PP-InsP5 vs. K29A:1-PP-InsP5	-5.51	-8.411 to -2.609	Yes	****
K5A:3-PP-InsP5 vs. K29A:5-PP-InsP4	-9.33	-12.23 to -6.429	Yes	****
K5A:3-PP-InsP5 vs. K147A:InsP6	-12.64	-15.54 to -9.739	Yes	****
K5A:3-PP-InsP5 vs. K147A:1,5-[PP]2-InsP4	-11.99	-14.89 to -9.089	Yes	****
K5A:3-PP-InsP5 vs. K147A:3,5-[PP]2-InsP4	-8.68	-11.58 to -5.779	Yes	****
K5A:3-PP-InsP5 vs. K147A:3-PP-InsP5	-11.06	-13.96 to -8.159	Yes	****
K5A:3-PP-InsP5 vs. K147A:5-PP-InsP5	-13.67	-16.57 to -10.77	Yes	****
K5A:3-PP-InsP5 vs. K147A:1-PP-InsP5	-14.2	-17.10 to -11.30	Yes	****
K5A:3-PP-InsP5 vs. K147A:5-PP-InsP4	-13.09	-15.99 to -10.19	Yes	****
K5A:3-PP-InsP5 vs. K150A:InsP6	-0.92	-3.821 to 1.981	No	ns
K5A:3-PP-InsP5 vs. K150A:1,5-[PP]2-InsP4	-1.61	-4.511 to 1.291	No	ns
K5A:3-PP-InsP5 vs. K150A:3,5-[PP]2-InsP4	-2.19	-5.091 to 0.7109	No	ns
K5A:3-PP-InsP5 vs. K150A:3-PP-InsP5	-3.34	-6.241 to -0.4391	Yes	**
K5A:3-PP-InsP5 vs. K150A:5-PP-InsP5	-0.57	-3.471 to 2.331	No	ns
K5A:3-PP-InsP5 vs. K150A:1-PP-InsP5	-4.44	-7.341 to -1.539	Yes	****
K5A:3-PP-InsP5 vs. K150A:5-PP-InsP4	-0.97	-3.871 to 1.931	No	ns
K5A:3-PP-InsP5 vs. K151A:InsP6	-5.86	-8.761 to -2.959	Yes	****
K5A:3-PP-InsP5 vs. K151A:1,5-[PP]2-InsP4	-5.78	-8.681 to -2.879	Yes	****
K5A:3-PP-InsP5 vs. K151A:3,5-[PP]2-InsP4	-14.74	-17.64 to -11.84	Yes	****
K5A:3-PP-InsP5 vs. K151A:3-PP-InsP5	-16.39	-19.29 to -13.49	Yes	****
K5A:3-PP-InsP5 vs. K151A:5-PP-InsP5	-7	-9.901 to -4.099	Yes	****
K5A:3-PP-InsP5 vs. K151A:1-PP-InsP5	-16.13	-19.03 to -13.23	Yes	****
K5A:3-PP-InsP5 vs. K151A:5-PP-InsP4	-11.52	-14.42 to -8.619	Yes	****
K5A:5-PP-InsP5 vs. K5A:1-PP-InsP5	0.82	-2.081 to 3.721	No	ns
K5A:5-PP-InsP5 vs. K5A:5-PP-InsP4	1.22	-1.681 to 4.121	No	ns
K5A:5-PP-InsP5 vs. Y25A:InsP6	-1.87	-4.771 to 1.031	No	ns
K5A:5-PP-InsP5 vs. Y25A:1,5-[PP]2-InsP4	-1.82	-4.721 to 1.081	No	ns
K5A:5-PP-InsP5 vs. Y25A:3,5-[PP]2-InsP4	1.63	-1.271 to 4.531	No	ns
K5A:5-PP-InsP5 vs. Y25A:3-PP-InsP5	0.28	-2.621 to 3.181	No	ns
K5A:5-PP-InsP5 vs. Y25A:5-PP-InsP5	3.82	0.9191 to 6.721	Yes	***
K5A:5-PP-InsP5 vs. Y25A:1-PP-InsP5	2.88	-0.02091 to 5.781	No	ns
K5A:5-PP-InsP5 vs. Y25A:5-PP-InsP4	3.59	0.6891 to 6.491	Yes	***
K5A:5-PP-InsP5 vs. K29A:InsP6	-4.61	-7.511 to -1.709	Yes	****
K5A:5-PP-InsP5 vs. K29A:1,5-[PP]2-InsP4	-10.73	-13.63 to -7.829	Yes	****
K5A:5-PP-InsP5 vs. K29A:3,5-[PP]2-InsP4	-9.35	-12.25 to -6.449	Yes	****
K5A:5-PP-InsP5 vs. K29A:3-PP-InsP5	-8.41	-11.31 to -5.509	Yes	****
K5A:5-PP-InsP5 vs. K29A:5-PP-InsP5	-8.34	-11.24 to -5.439	Yes	****
K5A:5-PP-InsP5 vs. K29A:1-PP-InsP5	-4.06	-6.961 to -1.159	Yes	****
K5A:5-PP-InsP5 vs. K29A:5-PP-InsP4	-7.88	-10.78 to -4.979	Yes	****
K5A:5-PP-InsP5 vs. K147A:InsP6	-11.19	-14.09 to -8.289	Yes	****
K5A:5-PP-InsP5 vs. K147A:1,5-[PP]2-InsP4	-10.54	-13.44 to -7.639	Yes	****
K5A:5-PP-InsP5 vs. K147A:3,5-[PP]2-InsP4	-7.23	-10.13 to -4.329	Yes	****
K5A:5-PP-InsP5 vs. K147A:3-PP-InsP5	-9.61	-12.51 to -6.709	Yes	****
K5A:5-PP-InsP5 vs. K147A:5-PP-InsP5	-12.22	-15.12 to -9.319	Yes	****
K5A:5-PP-InsP5 vs. K147A:1-PP-InsP5	-12.75	-15.65 to -9.849	Yes	****
K5A:5-PP-InsP5 vs. K147A:5-PP-InsP4	-11.64	-14.54 to -8.739	Yes	****
K5A:5-PP-InsP5 vs. K150A:InsP6	0.53	-2.371 to 3.431	No	ns
K5A:5-PP-InsP5 vs. K150A:1,5-[PP]2-InsP4	-0.16	-3.061 to 2.741	No	ns
K5A:5-PP-InsP5 vs. K150A:3,5-[PP]2-InsP4	-0.74	-3.641 to 2.161	No	ns
K5A:5-PP-InsP5 vs. K150A:3-PP-InsP5	-1.89	-4.791 to 1.011	No	ns
K5A:5-PP-InsP5 vs. K150A:5-PP-InsP5	0.88	-2.021 to 3.781	No	ns
K5A:5-PP-InsP5 vs. K150A:1-PP-InsP5	-2.99	-5.891 to -0.08909	Yes	*
K5A:5-PP-InsP5 vs. K150A:5-PP-InsP4	0.48	-2.421 to 3.381	No	ns
K5A:5-PP-InsP5 vs. K151A:InsP6	-4.41	-7.311 to -1.509	Yes	****
K5A:5-PP-InsP5 vs. K151A:1,5-[PP]2-InsP4	-4.33	-7.231 to -1.429	Yes	****
K5A:5-PP-InsP5 vs. K151A:3,5-[PP]2-InsP4	-13.29	-16.19 to -10.39	Yes	****
K5A:5-PP-InsP5 vs. K151A:3-PP-InsP5	-14.94	-17.84 to -12.04	Yes	****
K5A:5-PP-InsP5 vs. K151A:5-PP-InsP5	-5.55	-8.451 to -2.649	Yes	****
K5A:5-PP-InsP5 vs. K151A:1-PP-InsP5	-14.68	-17.58 to -11.78	Yes	****
K5A:5-PP-InsP5 vs. K151A:5-PP-InsP4	-10.07	-12.97 to -7.169	Yes	****
K5A:1-PP-InsP5 vs. K5A:5-PP-InsP4	0.4	-2.501 to 3.301	No	ns
K5A:1-PP-InsP5 vs. Y25A:InsP6	-2.69	-5.591 to 0.2109	No	ns
K5A:1-PP-InsP5 vs. Y25A:1,5-[PP]2-InsP4	-2.64	-5.541 to 0.2609	No	ns
K5A:1-PP-InsP5 vs. Y25A:3,5-[PP]2-InsP4	0.81	-2.091 to 3.711	No	ns
K5A:1-PP-InsP5 vs. Y25A:3-PP-InsP5	-0.54	-3.441 to 2.361	No	ns
K5A:1-PP-InsP5 vs. Y25A:5-PP-InsP5	3	0.09909 to 5.901	Yes	*
K5A:1-PP-InsP5 vs. Y25A:1-PP-InsP5	2.06	-0.8409 to 4.961	No	ns
K5A:1-PP-InsP5 vs. Y25A:5-PP-InsP4	2.77	-0.1309 to 5.671	No	ns
K5A:1-PP-InsP5 vs. K29A:InsP6	-5.43	-8.331 to -2.529	Yes	****
K5A:1-PP-InsP5 vs. K29A:1,5-[PP]2-InsP4	-11.55	-14.45 to -8.649	Yes	****
K5A:1-PP-InsP5 vs. K29A:3,5-[PP]2-InsP4	-10.17	-13.07 to -7.269	Yes	****
K5A:1-PP-InsP5 vs. K29A:3-PP-InsP5	-9.23	-12.13 to -6.329	Yes	****
K5A:1-PP-InsP5 vs. K29A:5-PP-InsP5	-9.16	-12.06 to -6.259	Yes	****
K5A:1-PP-InsP5 vs. K29A:1-PP-InsP5	-4.88	-7.781 to -1.979	Yes	****
K5A:1-PP-InsP5 vs. K29A:5-PP-InsP4	-8.7	-11.60 to -5.799	Yes	****
K5A:1-PP-InsP5 vs. K147A:InsP6	-12.01	-14.91 to -9.109	Yes	****
K5A:1-PP-InsP5 vs. K147A:1,5-[PP]2-InsP4	-11.36	-14.26 to -8.459	Yes	****
K5A:1-PP-InsP5 vs. K147A:3,5-[PP]2-InsP4	-8.05	-10.95 to -5.149	Yes	****
K5A:1-PP-InsP5 vs. K147A:3-PP-InsP5	-10.43	-13.33 to -7.529	Yes	****
K5A:1-PP-InsP5 vs. K147A:5-PP-InsP5	-13.04	-15.94 to -10.14	Yes	****
K5A:1-PP-InsP5 vs. K147A:1-PP-InsP5	-13.57	-16.47 to -10.67	Yes	****
K5A:1-PP-InsP5 vs. K147A:5-PP-InsP4	-12.46	-15.36 to -9.559	Yes	****
K5A:1-PP-InsP5 vs. K150A:InsP6	-0.29	-3.191 to 2.611	No	ns
K5A:1-PP-InsP5 vs. K150A:1,5-[PP]2-InsP4	-0.98	-3.881 to 1.921	No	ns
K5A:1-PP-InsP5 vs. K150A:3,5-[PP]2-InsP4	-1.56	-4.461 to 1.341	No	ns
K5A:1-PP-InsP5 vs. K150A:3-PP-InsP5	-2.71	-5.611 to 0.1909	No	ns
K5A:1-PP-InsP5 vs. K150A:5-PP-InsP5	0.06	-2.841 to 2.961	No	ns
K5A:1-PP-InsP5 vs. K150A:1-PP-InsP5	-3.81	-6.711 to -0.9091	Yes	***
K5A:1-PP-InsP5 vs. K150A:5-PP-InsP4	-0.34	-3.241 to 2.561	No	ns
K5A:1-PP-InsP5 vs. K151A:InsP6	-5.23	-8.131 to -2.329	Yes	****
K5A:1-PP-InsP5 vs. K151A:1,5-[PP]2-InsP4	-5.15	-8.051 to -2.249	Yes	****
K5A:1-PP-InsP5 vs. K151A:3,5-[PP]2-InsP4	-14.11	-17.01 to -11.21	Yes	****
K5A:1-PP-InsP5 vs. K151A:3-PP-InsP5	-15.76	-18.66 to -12.86	Yes	****
K5A:1-PP-InsP5 vs. K151A:5-PP-InsP5	-6.37	-9.271 to -3.469	Yes	****
K5A:1-PP-InsP5 vs. K151A:1-PP-InsP5	-15.5	-18.40 to -12.60	Yes	****
K5A:1-PP-InsP5 vs. K151A:5-PP-InsP4	-10.89	-13.79 to -7.989	Yes	****
K5A:5-PP-InsP4 vs. Y25A:InsP6	-3.09	-5.991 to -0.1891	Yes	*
K5A:5-PP-InsP4 vs. Y25A:1,5-[PP]2-InsP4	-3.04	-5.941 to -0.1391	Yes	*
K5A:5-PP-InsP4 vs. Y25A:3,5-[PP]2-InsP4	0.41	-2.491 to 3.311	No	ns
K5A:5-PP-InsP4 vs. Y25A:3-PP-InsP5	-0.94	-3.841 to 1.961	No	ns
K5A:5-PP-InsP4 vs. Y25A:5-PP-InsP5	2.6	-0.3009 to 5.501	No	ns
K5A:5-PP-InsP4 vs. Y25A:1-PP-InsP5	1.66	-1.241 to 4.561	No	ns
K5A:5-PP-InsP4 vs. Y25A:5-PP-InsP4	2.37	-0.5309 to 5.271	No	ns
K5A:5-PP-InsP4 vs. K29A:InsP6	-5.83	-8.731 to -2.929	Yes	****
K5A:5-PP-InsP4 vs. K29A:1,5-[PP]2-InsP4	-11.95	-14.85 to -9.049	Yes	****
K5A:5-PP-InsP4 vs. K29A:3,5-[PP]2-InsP4	-10.57	-13.47 to -7.669	Yes	****
K5A:5-PP-InsP4 vs. K29A:3-PP-InsP5	-9.63	-12.53 to -6.729	Yes	****
K5A:5-PP-InsP4 vs. K29A:5-PP-InsP5	-9.56	-12.46 to -6.659	Yes	****
K5A:5-PP-InsP4 vs. K29A:1-PP-InsP5	-5.28	-8.181 to -2.379	Yes	****
K5A:5-PP-InsP4 vs. K29A:5-PP-InsP4	-9.1	-12.00 to -6.199	Yes	****
K5A:5-PP-InsP4 vs. K147A:InsP6	-12.41	-15.31 to -9.509	Yes	****
K5A:5-PP-InsP4 vs. K147A:1,5-[PP]2-InsP4	-11.76	-14.66 to -8.859	Yes	****
K5A:5-PP-InsP4 vs. K147A:3,5-[PP]2-InsP4	-8.45	-11.35 to -5.549	Yes	****
K5A:5-PP-InsP4 vs. K147A:3-PP-InsP5	-10.83	-13.73 to -7.929	Yes	****
K5A:5-PP-InsP4 vs. K147A:5-PP-InsP5	-13.44	-16.34 to -10.54	Yes	****
K5A:5-PP-InsP4 vs. K147A:1-PP-InsP5	-13.97	-16.87 to -11.07	Yes	****
K5A:5-PP-InsP4 vs. K147A:5-PP-InsP4	-12.86	-15.76 to -9.959	Yes	****
K5A:5-PP-InsP4 vs. K150A:InsP6	-0.69	-3.591 to 2.211	No	ns
K5A:5-PP-InsP4 vs. K150A:1,5-[PP]2-InsP4	-1.38	-4.281 to 1.521	No	ns
K5A:5-PP-InsP4 vs. K150A:3,5-[PP]2-InsP4	-1.96	-4.861 to 0.9409	No	ns
K5A:5-PP-InsP4 vs. K150A:3-PP-InsP5	-3.11	-6.011 to -0.2091	Yes	*
K5A:5-PP-InsP4 vs. K150A:5-PP-InsP5	-0.34	-3.241 to 2.561	No	ns
K5A:5-PP-InsP4 vs. K150A:1-PP-InsP5	-4.21	-7.111 to -1.309	Yes	****
K5A:5-PP-InsP4 vs. K150A:5-PP-InsP4	-0.74	-3.641 to 2.161	No	ns
K5A:5-PP-InsP4 vs. K151A:InsP6	-5.63	-8.531 to -2.729	Yes	****
K5A:5-PP-InsP4 vs. K151A:1,5-[PP]2-InsP4	-5.55	-8.451 to -2.649	Yes	****
K5A:5-PP-InsP4 vs. K151A:3,5-[PP]2-InsP4	-14.51	-17.41 to -11.61	Yes	****
K5A:5-PP-InsP4 vs. K151A:3-PP-InsP5	-16.16	-19.06 to -13.26	Yes	****
K5A:5-PP-InsP4 vs. K151A:5-PP-InsP5	-6.77	-9.671 to -3.869	Yes	****
K5A:5-PP-InsP4 vs. K151A:1-PP-InsP5	-15.9	-18.80 to -13.00	Yes	****
K5A:5-PP-InsP4 vs. K151A:5-PP-InsP4	-11.29	-14.19 to -8.389	Yes	****
Y25A:InsP6 vs. Y25A:1,5-[PP]2-InsP4	0.05	-2.851 to 2.951	No	ns
Y25A:InsP6 vs. Y25A:3,5-[PP]2-InsP4	3.5	0.5991 to 6.401	Yes	**
Y25A:InsP6 vs. Y25A:3-PP-InsP5	2.15	-0.7509 to 5.051	No	ns
Y25A:InsP6 vs. Y25A:5-PP-InsP5	5.69	2.789 to 8.591	Yes	****
Y25A:InsP6 vs. Y25A:1-PP-InsP5	4.75	1.849 to 7.651	Yes	****
Y25A:InsP6 vs. Y25A:5-PP-InsP4	5.46	2.559 to 8.361	Yes	****
Y25A:InsP6 vs. K29A:InsP6	-2.74	-5.641 to 0.1609	No	ns
Y25A:InsP6 vs. K29A:1,5-[PP]2-InsP4	-8.86	-11.76 to -5.959	Yes	****
Y25A:InsP6 vs. K29A:3,5-[PP]2-InsP4	-7.48	-10.38 to -4.579	Yes	****
Y25A:InsP6 vs. K29A:3-PP-InsP5	-6.54	-9.441 to -3.639	Yes	****
Y25A:InsP6 vs. K29A:5-PP-InsP5	-6.47	-9.371 to -3.569	Yes	****
Y25A:InsP6 vs. K29A:1-PP-InsP5	-2.19	-5.091 to 0.7109	No	ns
Y25A:InsP6 vs. K29A:5-PP-InsP4	-6.01	-8.911 to -3.109	Yes	****
Y25A:InsP6 vs. K147A:InsP6	-9.32	-12.22 to -6.419	Yes	****
Y25A:InsP6 vs. K147A:1,5-[PP]2-InsP4	-8.67	-11.57 to -5.769	Yes	****
Y25A:InsP6 vs. K147A:3,5-[PP]2-InsP4	-5.36	-8.261 to -2.459	Yes	****
Y25A:InsP6 vs. K147A:3-PP-InsP5	-7.74	-10.64 to -4.839	Yes	****
Y25A:InsP6 vs. K147A:5-PP-InsP5	-10.35	-13.25 to -7.449	Yes	****
Y25A:InsP6 vs. K147A:1-PP-InsP5	-10.88	-13.78 to -7.979	Yes	****
Y25A:InsP6 vs. K147A:5-PP-InsP4	-9.77	-12.67 to -6.869	Yes	****
Y25A:InsP6 vs. K150A:InsP6	2.4	-0.5009 to 5.301	No	ns
Y25A:InsP6 vs. K150A:1,5-[PP]2-InsP4	1.71	-1.191 to 4.611	No	ns
Y25A:InsP6 vs. K150A:3,5-[PP]2-InsP4	1.13	-1.771 to 4.031	No	ns
Y25A:InsP6 vs. K150A:3-PP-InsP5	-0.02	-2.921 to 2.881	No	ns
Y25A:InsP6 vs. K150A:5-PP-InsP5	2.75	-0.1509 to 5.651	No	ns
Y25A:InsP6 vs. K150A:1-PP-InsP5	-1.12	-4.021 to 1.781	No	ns
Y25A:InsP6 vs. K150A:5-PP-InsP4	2.35	-0.5509 to 5.251	No	ns
Y25A:InsP6 vs. K151A:InsP6	-2.54	-5.441 to 0.3609	No	ns
Y25A:InsP6 vs. K151A:1,5-[PP]2-InsP4	-2.46	-5.361 to 0.4409	No	ns
Y25A:InsP6 vs. K151A:3,5-[PP]2-InsP4	-11.42	-14.32 to -8.519	Yes	****
Y25A:InsP6 vs. K151A:3-PP-InsP5	-13.07	-15.97 to -10.17	Yes	****
Y25A:InsP6 vs. K151A:5-PP-InsP5	-3.68	-6.581 to -0.7791	Yes	***
Y25A:InsP6 vs. K151A:1-PP-InsP5	-12.81	-15.71 to -9.909	Yes	****
Y25A:InsP6 vs. K151A:5-PP-InsP4	-8.2	-11.10 to -5.299	Yes	****
Y25A:1,5-[PP]2-InsP4 vs. Y25A:3,5-[PP]2-InsP4	3.45	0.5491 to 6.351	Yes	**
Y25A:1,5-[PP]2-InsP4 vs. Y25A:3-PP-InsP5	2.1	-0.8009 to 5.001	No	ns
Y25A:1,5-[PP]2-InsP4 vs. Y25A:5-PP-InsP5	5.64	2.739 to 8.541	Yes	****
Y25A:1,5-[PP]2-InsP4 vs. Y25A:1-PP-InsP5	4.7	1.799 to 7.601	Yes	****
Y25A:1,5-[PP]2-InsP4 vs. Y25A:5-PP-InsP4	5.41	2.509 to 8.311	Yes	****
Y25A:1,5-[PP]2-InsP4 vs. K29A:InsP6	-2.79	-5.691 to 0.1109	No	ns
Y25A:1,5-[PP]2-InsP4 vs. K29A:1,5-[PP]2-InsP4	-8.91	-11.81 to -6.009	Yes	****
Y25A:1,5-[PP]2-InsP4 vs. K29A:3,5-[PP]2-InsP4	-7.53	-10.43 to -4.629	Yes	****
Y25A:1,5-[PP]2-InsP4 vs. K29A:3-PP-InsP5	-6.59	-9.491 to -3.689	Yes	****
Y25A:1,5-[PP]2-InsP4 vs. K29A:5-PP-InsP5	-6.52	-9.421 to -3.619	Yes	****
Y25A:1,5-[PP]2-InsP4 vs. K29A:1-PP-InsP5	-2.24	-5.141 to 0.6609	No	ns
Y25A:1,5-[PP]2-InsP4 vs. K29A:5-PP-InsP4	-6.06	-8.961 to -3.159	Yes	****
Y25A:1,5-[PP]2-InsP4 vs. K147A:InsP6	-9.37	-12.27 to -6.469	Yes	****
Y25A:1,5-[PP]2-InsP4 vs. K147A:1,5-[PP]2-InsP4	-8.72	-11.62 to -5.819	Yes	****
Y25A:1,5-[PP]2-InsP4 vs. K147A:3,5-[PP]2-InsP4	-5.41	-8.311 to -2.509	Yes	****
Y25A:1,5-[PP]2-InsP4 vs. K147A:3-PP-InsP5	-7.79	-10.69 to -4.889	Yes	****
Y25A:1,5-[PP]2-InsP4 vs. K147A:5-PP-InsP5	-10.4	-13.30 to -7.499	Yes	****
Y25A:1,5-[PP]2-InsP4 vs. K147A:1-PP-InsP5	-10.93	-13.83 to -8.029	Yes	****
Y25A:1,5-[PP]2-InsP4 vs. K147A:5-PP-InsP4	-9.82	-12.72 to -6.919	Yes	****
Y25A:1,5-[PP]2-InsP4 vs. K150A:InsP6	2.35	-0.5509 to 5.251	No	ns
Y25A:1,5-[PP]2-InsP4 vs. K150A:1,5-[PP]2-InsP4	1.66	-1.241 to 4.561	No	ns
Y25A:1,5-[PP]2-InsP4 vs. K150A:3,5-[PP]2-InsP4	1.08	-1.821 to 3.981	No	ns
Y25A:1,5-[PP]2-InsP4 vs. K150A:3-PP-InsP5	-0.07	-2.971 to 2.831	No	ns
Y25A:1,5-[PP]2-InsP4 vs. K150A:5-PP-InsP5	2.7	-0.2009 to 5.601	No	ns
Y25A:1,5-[PP]2-InsP4 vs. K150A:1-PP-InsP5	-1.17	-4.071 to 1.731	No	ns
Y25A:1,5-[PP]2-InsP4 vs. K150A:5-PP-InsP4	2.3	-0.6009 to 5.201	No	ns
Y25A:1,5-[PP]2-InsP4 vs. K151A:InsP6	-2.59	-5.491 to 0.3109	No	ns
Y25A:1,5-[PP]2-InsP4 vs. K151A:1,5-[PP]2-InsP4	-2.51	-5.411 to 0.3909	No	ns
Y25A:1,5-[PP]2-InsP4 vs. K151A:3,5-[PP]2-InsP4	-11.47	-14.37 to -8.569	Yes	****
Y25A:1,5-[PP]2-InsP4 vs. K151A:3-PP-InsP5	-13.12	-16.02 to -10.22	Yes	****
Y25A:1,5-[PP]2-InsP4 vs. K151A:5-PP-InsP5	-3.73	-6.631 to -0.8291	Yes	***
Y25A:1,5-[PP]2-InsP4 vs. K151A:1-PP-InsP5	-12.86	-15.76 to -9.959	Yes	****
Y25A:1,5-[PP]2-InsP4 vs. K151A:5-PP-InsP4	-8.25	-11.15 to -5.349	Yes	****
Y25A:3,5-[PP]2-InsP4 vs. Y25A:3-PP-InsP5	-1.35	-4.251 to 1.551	No	ns
Y25A:3,5-[PP]2-InsP4 vs. Y25A:5-PP-InsP5	2.19	-0.7109 to 5.091	No	ns
Y25A:3,5-[PP]2-InsP4 vs. Y25A:1-PP-InsP5	1.25	-1.651 to 4.151	No	ns
Y25A:3,5-[PP]2-InsP4 vs. Y25A:5-PP-InsP4	1.96	-0.9409 to 4.861	No	ns
Y25A:3,5-[PP]2-InsP4 vs. K29A:InsP6	-6.24	-9.141 to -3.339	Yes	****
Y25A:3,5-[PP]2-InsP4 vs. K29A:1,5-[PP]2-InsP4	-12.36	-15.26 to -9.459	Yes	****
Y25A:3,5-[PP]2-InsP4 vs. K29A:3,5-[PP]2-InsP4	-10.98	-13.88 to -8.079	Yes	****
Y25A:3,5-[PP]2-InsP4 vs. K29A:3-PP-InsP5	-10.04	-12.94 to -7.139	Yes	****
Y25A:3,5-[PP]2-InsP4 vs. K29A:5-PP-InsP5	-9.97	-12.87 to -7.069	Yes	****
Y25A:3,5-[PP]2-InsP4 vs. K29A:1-PP-InsP5	-5.69	-8.591 to -2.789	Yes	****
Y25A:3,5-[PP]2-InsP4 vs. K29A:5-PP-InsP4	-9.51	-12.41 to -6.609	Yes	****
Y25A:3,5-[PP]2-InsP4 vs. K147A:InsP6	-12.82	-15.72 to -9.919	Yes	****
Y25A:3,5-[PP]2-InsP4 vs. K147A:1,5-[PP]2-InsP4	-12.17	-15.07 to -9.269	Yes	****
Y25A:3,5-[PP]2-InsP4 vs. K147A:3,5-[PP]2-InsP4	-8.86	-11.76 to -5.959	Yes	****
Y25A:3,5-[PP]2-InsP4 vs. K147A:3-PP-InsP5	-11.24	-14.14 to -8.339	Yes	****
Y25A:3,5-[PP]2-InsP4 vs. K147A:5-PP-InsP5	-13.85	-16.75 to -10.95	Yes	****
Y25A:3,5-[PP]2-InsP4 vs. K147A:1-PP-InsP5	-14.38	-17.28 to -11.48	Yes	****
Y25A:3,5-[PP]2-InsP4 vs. K147A:5-PP-InsP4	-13.27	-16.17 to -10.37	Yes	****
Y25A:3,5-[PP]2-InsP4 vs. K150A:InsP6	-1.1	-4.001 to 1.801	No	ns
Y25A:3,5-[PP]2-InsP4 vs. K150A:1,5-[PP]2-InsP4	-1.79	-4.691 to 1.111	No	ns
Y25A:3,5-[PP]2-InsP4 vs. K150A:3,5-[PP]2-InsP4	-2.37	-5.271 to 0.5309	No	ns
Y25A:3,5-[PP]2-InsP4 vs. K150A:3-PP-InsP5	-3.52	-6.421 to -0.6191	Yes	**
Y25A:3,5-[PP]2-InsP4 vs. K150A:5-PP-InsP5	-0.75	-3.651 to 2.151	No	ns
Y25A:3,5-[PP]2-InsP4 vs. K150A:1-PP-InsP5	-4.62	-7.521 to -1.719	Yes	****
Y25A:3,5-[PP]2-InsP4 vs. K150A:5-PP-InsP4	-1.15	-4.051 to 1.751	No	ns
Y25A:3,5-[PP]2-InsP4 vs. K151A:InsP6	-6.04	-8.941 to -3.139	Yes	****
Y25A:3,5-[PP]2-InsP4 vs. K151A:1,5-[PP]2-InsP4	-5.96	-8.861 to -3.059	Yes	****
Y25A:3,5-[PP]2-InsP4 vs. K151A:3,5-[PP]2-InsP4	-14.92	-17.82 to -12.02	Yes	****
Y25A:3,5-[PP]2-InsP4 vs. K151A:3-PP-InsP5	-16.57	-19.47 to -13.67	Yes	****
Y25A:3,5-[PP]2-InsP4 vs. K151A:5-PP-InsP5	-7.18	-10.08 to -4.279	Yes	****
Y25A:3,5-[PP]2-InsP4 vs. K151A:1-PP-InsP5	-16.31	-19.21 to -13.41	Yes	****
Y25A:3,5-[PP]2-InsP4 vs. K151A:5-PP-InsP4	-11.7	-14.60 to -8.799	Yes	****
Y25A:3-PP-InsP5 vs. Y25A:5-PP-InsP5	3.54	0.6391 to 6.441	Yes	**
Y25A:3-PP-InsP5 vs. Y25A:1-PP-InsP5	2.6	-0.3009 to 5.501	No	ns
Y25A:3-PP-InsP5 vs. Y25A:5-PP-InsP4	3.31	0.4091 to 6.211	Yes	**
Y25A:3-PP-InsP5 vs. K29A:InsP6	-4.89	-7.791 to -1.989	Yes	****
Y25A:3-PP-InsP5 vs. K29A:1,5-[PP]2-InsP4	-11.01	-13.91 to -8.109	Yes	****
Y25A:3-PP-InsP5 vs. K29A:3,5-[PP]2-InsP4	-9.63	-12.53 to -6.729	Yes	****
Y25A:3-PP-InsP5 vs. K29A:3-PP-InsP5	-8.69	-11.59 to -5.789	Yes	****
Y25A:3-PP-InsP5 vs. K29A:5-PP-InsP5	-8.62	-11.52 to -5.719	Yes	****
Y25A:3-PP-InsP5 vs. K29A:1-PP-InsP5	-4.34	-7.241 to -1.439	Yes	****
Y25A:3-PP-InsP5 vs. K29A:5-PP-InsP4	-8.16	-11.06 to -5.259	Yes	****
Y25A:3-PP-InsP5 vs. K147A:InsP6	-11.47	-14.37 to -8.569	Yes	****
Y25A:3-PP-InsP5 vs. K147A:1,5-[PP]2-InsP4	-10.82	-13.72 to -7.919	Yes	****
Y25A:3-PP-InsP5 vs. K147A:3,5-[PP]2-InsP4	-7.51	-10.41 to -4.609	Yes	****
Y25A:3-PP-InsP5 vs. K147A:3-PP-InsP5	-9.89	-12.79 to -6.989	Yes	****
Y25A:3-PP-InsP5 vs. K147A:5-PP-InsP5	-12.5	-15.40 to -9.599	Yes	****
Y25A:3-PP-InsP5 vs. K147A:1-PP-InsP5	-13.03	-15.93 to -10.13	Yes	****
Y25A:3-PP-InsP5 vs. K147A:5-PP-InsP4	-11.92	-14.82 to -9.019	Yes	****
Y25A:3-PP-InsP5 vs. K150A:InsP6	0.25	-2.651 to 3.151	No	ns
Y25A:3-PP-InsP5 vs. K150A:1,5-[PP]2-InsP4	-0.44	-3.341 to 2.461	No	ns
Y25A:3-PP-InsP5 vs. K150A:3,5-[PP]2-InsP4	-1.02	-3.921 to 1.881	No	ns
Y25A:3-PP-InsP5 vs. K150A:3-PP-InsP5	-2.17	-5.071 to 0.7309	No	ns
Y25A:3-PP-InsP5 vs. K150A:5-PP-InsP5	0.6	-2.301 to 3.501	No	ns
Y25A:3-PP-InsP5 vs. K150A:1-PP-InsP5	-3.27	-6.171 to -0.3691	Yes	**
Y25A:3-PP-InsP5 vs. K150A:5-PP-InsP4	0.2	-2.701 to 3.101	No	ns
Y25A:3-PP-InsP5 vs. K151A:InsP6	-4.69	-7.591 to -1.789	Yes	****
Y25A:3-PP-InsP5 vs. K151A:1,5-[PP]2-InsP4	-4.61	-7.511 to -1.709	Yes	****
Y25A:3-PP-InsP5 vs. K151A:3,5-[PP]2-InsP4	-13.57	-16.47 to -10.67	Yes	****
Y25A:3-PP-InsP5 vs. K151A:3-PP-InsP5	-15.22	-18.12 to -12.32	Yes	****
Y25A:3-PP-InsP5 vs. K151A:5-PP-InsP5	-5.83	-8.731 to -2.929	Yes	****
Y25A:3-PP-InsP5 vs. K151A:1-PP-InsP5	-14.96	-17.86 to -12.06	Yes	****
Y25A:3-PP-InsP5 vs. K151A:5-PP-InsP4	-10.35	-13.25 to -7.449	Yes	****
Y25A:5-PP-InsP5 vs. Y25A:1-PP-InsP5	-0.94	-3.841 to 1.961	No	ns
Y25A:5-PP-InsP5 vs. Y25A:5-PP-InsP4	-0.23	-3.131 to 2.671	No	ns
Y25A:5-PP-InsP5 vs. K29A:InsP6	-8.43	-11.33 to -5.529	Yes	****
Y25A:5-PP-InsP5 vs. K29A:1,5-[PP]2-InsP4	-14.55	-17.45 to -11.65	Yes	****
Y25A:5-PP-InsP5 vs. K29A:3,5-[PP]2-InsP4	-13.17	-16.07 to -10.27	Yes	****
Y25A:5-PP-InsP5 vs. K29A:3-PP-InsP5	-12.23	-15.13 to -9.329	Yes	****
Y25A:5-PP-InsP5 vs. K29A:5-PP-InsP5	-12.16	-15.06 to -9.259	Yes	****
Y25A:5-PP-InsP5 vs. K29A:1-PP-InsP5	-7.88	-10.78 to -4.979	Yes	****
Y25A:5-PP-InsP5 vs. K29A:5-PP-InsP4	-11.7	-14.60 to -8.799	Yes	****
Y25A:5-PP-InsP5 vs. K147A:InsP6	-15.01	-17.91 to -12.11	Yes	****
Y25A:5-PP-InsP5 vs. K147A:1,5-[PP]2-InsP4	-14.36	-17.26 to -11.46	Yes	****
Y25A:5-PP-InsP5 vs. K147A:3,5-[PP]2-InsP4	-11.05	-13.95 to -8.149	Yes	****
Y25A:5-PP-InsP5 vs. K147A:3-PP-InsP5	-13.43	-16.33 to -10.53	Yes	****
Y25A:5-PP-InsP5 vs. K147A:5-PP-InsP5	-16.04	-18.94 to -13.14	Yes	****
Y25A:5-PP-InsP5 vs. K147A:1-PP-InsP5	-16.57	-19.47 to -13.67	Yes	****
Y25A:5-PP-InsP5 vs. K147A:5-PP-InsP4	-15.46	-18.36 to -12.56	Yes	****
Y25A:5-PP-InsP5 vs. K150A:InsP6	-3.29	-6.191 to -0.3891	Yes	**
Y25A:5-PP-InsP5 vs. K150A:1,5-[PP]2-InsP4	-3.98	-6.881 to -1.079	Yes	****
Y25A:5-PP-InsP5 vs. K150A:3,5-[PP]2-InsP4	-4.56	-7.461 to -1.659	Yes	****
Y25A:5-PP-InsP5 vs. K150A:3-PP-InsP5	-5.71	-8.611 to -2.809	Yes	****
Y25A:5-PP-InsP5 vs. K150A:5-PP-InsP5	-2.94	-5.841 to -0.03909	Yes	*
Y25A:5-PP-InsP5 vs. K150A:1-PP-InsP5	-6.81	-9.711 to -3.909	Yes	****
Y25A:5-PP-InsP5 vs. K150A:5-PP-InsP4	-3.34	-6.241 to -0.4391	Yes	**
Y25A:5-PP-InsP5 vs. K151A:InsP6	-8.23	-11.13 to -5.329	Yes	****
Y25A:5-PP-InsP5 vs. K151A:1,5-[PP]2-InsP4	-8.15	-11.05 to -5.249	Yes	****
Y25A:5-PP-InsP5 vs. K151A:3,5-[PP]2-InsP4	-17.11	-20.01 to -14.21	Yes	****
Y25A:5-PP-InsP5 vs. K151A:3-PP-InsP5	-18.76	-21.66 to -15.86	Yes	****
Y25A:5-PP-InsP5 vs. K151A:5-PP-InsP5	-9.37	-12.27 to -6.469	Yes	****
Y25A:5-PP-InsP5 vs. K151A:1-PP-InsP5	-18.5	-21.40 to -15.60	Yes	****
Y25A:5-PP-InsP5 vs. K151A:5-PP-InsP4	-13.89	-16.79 to -10.99	Yes	****
Y25A:1-PP-InsP5 vs. Y25A:5-PP-InsP4	0.71	-2.191 to 3.611	No	ns
Y25A:1-PP-InsP5 vs. K29A:InsP6	-7.49	-10.39 to -4.589	Yes	****
Y25A:1-PP-InsP5 vs. K29A:1,5-[PP]2-InsP4	-13.61	-16.51 to -10.71	Yes	****
Y25A:1-PP-InsP5 vs. K29A:3,5-[PP]2-InsP4	-12.23	-15.13 to -9.329	Yes	****
Y25A:1-PP-InsP5 vs. K29A:3-PP-InsP5	-11.29	-14.19 to -8.389	Yes	****
Y25A:1-PP-InsP5 vs. K29A:5-PP-InsP5	-11.22	-14.12 to -8.319	Yes	****
Y25A:1-PP-InsP5 vs. K29A:1-PP-InsP5	-6.94	-9.841 to -4.039	Yes	****
Y25A:1-PP-InsP5 vs. K29A:5-PP-InsP4	-10.76	-13.66 to -7.859	Yes	****
Y25A:1-PP-InsP5 vs. K147A:InsP6	-14.07	-16.97 to -11.17	Yes	****
Y25A:1-PP-InsP5 vs. K147A:1,5-[PP]2-InsP4	-13.42	-16.32 to -10.52	Yes	****
Y25A:1-PP-InsP5 vs. K147A:3,5-[PP]2-InsP4	-10.11	-13.01 to -7.209	Yes	****
Y25A:1-PP-InsP5 vs. K147A:3-PP-InsP5	-12.49	-15.39 to -9.589	Yes	****
Y25A:1-PP-InsP5 vs. K147A:5-PP-InsP5	-15.1	-18.00 to -12.20	Yes	****
Y25A:1-PP-InsP5 vs. K147A:1-PP-InsP5	-15.63	-18.53 to -12.73	Yes	****
Y25A:1-PP-InsP5 vs. K147A:5-PP-InsP4	-14.52	-17.42 to -11.62	Yes	****
Y25A:1-PP-InsP5 vs. K150A:InsP6	-2.35	-5.251 to 0.5509	No	ns
Y25A:1-PP-InsP5 vs. K150A:1,5-[PP]2-InsP4	-3.04	-5.941 to -0.1391	Yes	*
Y25A:1-PP-InsP5 vs. K150A:3,5-[PP]2-InsP4	-3.62	-6.521 to -0.7191	Yes	***
Y25A:1-PP-InsP5 vs. K150A:3-PP-InsP5	-4.77	-7.671 to -1.869	Yes	****
Y25A:1-PP-InsP5 vs. K150A:5-PP-InsP5	-2	-4.901 to 0.9009	No	ns
Y25A:1-PP-InsP5 vs. K150A:1-PP-InsP5	-5.87	-8.771 to -2.969	Yes	****
Y25A:1-PP-InsP5 vs. K150A:5-PP-InsP4	-2.4	-5.301 to 0.5009	No	ns
Y25A:1-PP-InsP5 vs. K151A:InsP6	-7.29	-10.19 to -4.389	Yes	****
Y25A:1-PP-InsP5 vs. K151A:1,5-[PP]2-InsP4	-7.21	-10.11 to -4.309	Yes	****
Y25A:1-PP-InsP5 vs. K151A:3,5-[PP]2-InsP4	-16.17	-19.07 to -13.27	Yes	****
Y25A:1-PP-InsP5 vs. K151A:3-PP-InsP5	-17.82	-20.72 to -14.92	Yes	****
Y25A:1-PP-InsP5 vs. K151A:5-PP-InsP5	-8.43	-11.33 to -5.529	Yes	****
Y25A:1-PP-InsP5 vs. K151A:1-PP-InsP5	-17.56	-20.46 to -14.66	Yes	****
Y25A:1-PP-InsP5 vs. K151A:5-PP-InsP4	-12.95	-15.85 to -10.05	Yes	****
Y25A:5-PP-InsP4 vs. K29A:InsP6	-8.2	-11.10 to -5.299	Yes	****
Y25A:5-PP-InsP4 vs. K29A:1,5-[PP]2-InsP4	-14.32	-17.22 to -11.42	Yes	****
Y25A:5-PP-InsP4 vs. K29A:3,5-[PP]2-InsP4	-12.94	-15.84 to -10.04	Yes	****
Y25A:5-PP-InsP4 vs. K29A:3-PP-InsP5	-12	-14.90 to -9.099	Yes	****
Y25A:5-PP-InsP4 vs. K29A:5-PP-InsP5	-11.93	-14.83 to -9.029	Yes	****
Y25A:5-PP-InsP4 vs. K29A:1-PP-InsP5	-7.65	-10.55 to -4.749	Yes	****
Y25A:5-PP-InsP4 vs. K29A:5-PP-InsP4	-11.47	-14.37 to -8.569	Yes	****
Y25A:5-PP-InsP4 vs. K147A:InsP6	-14.78	-17.68 to -11.88	Yes	****
Y25A:5-PP-InsP4 vs. K147A:1,5-[PP]2-InsP4	-14.13	-17.03 to -11.23	Yes	****
Y25A:5-PP-InsP4 vs. K147A:3,5-[PP]2-InsP4	-10.82	-13.72 to -7.919	Yes	****
Y25A:5-PP-InsP4 vs. K147A:3-PP-InsP5	-13.2	-16.10 to -10.30	Yes	****
Y25A:5-PP-InsP4 vs. K147A:5-PP-InsP5	-15.81	-18.71 to -12.91	Yes	****
Y25A:5-PP-InsP4 vs. K147A:1-PP-InsP5	-16.34	-19.24 to -13.44	Yes	****
Y25A:5-PP-InsP4 vs. K147A:5-PP-InsP4	-15.23	-18.13 to -12.33	Yes	****
Y25A:5-PP-InsP4 vs. K150A:InsP6	-3.06	-5.961 to -0.1591	Yes	*
Y25A:5-PP-InsP4 vs. K150A:1,5-[PP]2-InsP4	-3.75	-6.651 to -0.8491	Yes	***
Y25A:5-PP-InsP4 vs. K150A:3,5-[PP]2-InsP4	-4.33	-7.231 to -1.429	Yes	****
Y25A:5-PP-InsP4 vs. K150A:3-PP-InsP5	-5.48	-8.381 to -2.579	Yes	****
Y25A:5-PP-InsP4 vs. K150A:5-PP-InsP5	-2.71	-5.611 to 0.1909	No	ns
Y25A:5-PP-InsP4 vs. K150A:1-PP-InsP5	-6.58	-9.481 to -3.679	Yes	****
Y25A:5-PP-InsP4 vs. K150A:5-PP-InsP4	-3.11	-6.011 to -0.2091	Yes	*
Y25A:5-PP-InsP4 vs. K151A:InsP6	-8	-10.90 to -5.099	Yes	****
Y25A:5-PP-InsP4 vs. K151A:1,5-[PP]2-InsP4	-7.92	-10.82 to -5.019	Yes	****
Y25A:5-PP-InsP4 vs. K151A:3,5-[PP]2-InsP4	-16.88	-19.78 to -13.98	Yes	****
Y25A:5-PP-InsP4 vs. K151A:3-PP-InsP5	-18.53	-21.43 to -15.63	Yes	****
Y25A:5-PP-InsP4 vs. K151A:5-PP-InsP5	-9.14	-12.04 to -6.239	Yes	****
Y25A:5-PP-InsP4 vs. K151A:1-PP-InsP5	-18.27	-21.17 to -15.37	Yes	****
Y25A:5-PP-InsP4 vs. K151A:5-PP-InsP4	-13.66	-16.56 to -10.76	Yes	****
K29A:InsP6 vs. K29A:1,5-[PP]2-InsP4	-6.12	-9.021 to -3.219	Yes	****
K29A:InsP6 vs. K29A:3,5-[PP]2-InsP4	-4.74	-7.641 to -1.839	Yes	****
K29A:InsP6 vs. K29A:3-PP-InsP5	-3.8	-6.701 to -0.8991	Yes	***
K29A:InsP6 vs. K29A:5-PP-InsP5	-3.73	-6.631 to -0.8291	Yes	***
K29A:InsP6 vs. K29A:1-PP-InsP5	0.55	-2.351 to 3.451	No	ns
K29A:InsP6 vs. K29A:5-PP-InsP4	-3.27	-6.171 to -0.3691	Yes	**
K29A:InsP6 vs. K147A:InsP6	-6.58	-9.481 to -3.679	Yes	****
K29A:InsP6 vs. K147A:1,5-[PP]2-InsP4	-5.93	-8.831 to -3.029	Yes	****
K29A:InsP6 vs. K147A:3,5-[PP]2-InsP4	-2.62	-5.521 to 0.2809	No	ns
K29A:InsP6 vs. K147A:3-PP-InsP5	-5	-7.901 to -2.099	Yes	****
K29A:InsP6 vs. K147A:5-PP-InsP5	-7.61	-10.51 to -4.709	Yes	****
K29A:InsP6 vs. K147A:1-PP-InsP5	-8.14	-11.04 to -5.239	Yes	****
K29A:InsP6 vs. K147A:5-PP-InsP4	-7.03	-9.931 to -4.129	Yes	****
K29A:InsP6 vs. K150A:InsP6	5.14	2.239 to 8.041	Yes	****
K29A:InsP6 vs. K150A:1,5-[PP]2-InsP4	4.45	1.549 to 7.351	Yes	****
K29A:InsP6 vs. K150A:3,5-[PP]2-InsP4	3.87	0.9691 to 6.771	Yes	***
K29A:InsP6 vs. K150A:3-PP-InsP5	2.72	-0.1809 to 5.621	No	ns
K29A:InsP6 vs. K150A:5-PP-InsP5	5.49	2.589 to 8.391	Yes	****
K29A:InsP6 vs. K150A:1-PP-InsP5	1.62	-1.281 to 4.521	No	ns
K29A:InsP6 vs. K150A:5-PP-InsP4	5.09	2.189 to 7.991	Yes	****
K29A:InsP6 vs. K151A:InsP6	0.2	-2.701 to 3.101	No	ns
K29A:InsP6 vs. K151A:1,5-[PP]2-InsP4	0.28	-2.621 to 3.181	No	ns
K29A:InsP6 vs. K151A:3,5-[PP]2-InsP4	-8.68	-11.58 to -5.779	Yes	****
K29A:InsP6 vs. K151A:3-PP-InsP5	-10.33	-13.23 to -7.429	Yes	****
K29A:InsP6 vs. K151A:5-PP-InsP5	-0.94	-3.841 to 1.961	No	ns
K29A:InsP6 vs. K151A:1-PP-InsP5	-10.07	-12.97 to -7.169	Yes	****
K29A:InsP6 vs. K151A:5-PP-InsP4	-5.46	-8.361 to -2.559	Yes	****
K29A:1,5-[PP]2-InsP4 vs. K29A:3,5-[PP]2-InsP4	1.38	-1.521 to 4.281	No	ns
K29A:1,5-[PP]2-InsP4 vs. K29A:3-PP-InsP5	2.32	-0.5809 to 5.221	No	ns
K29A:1,5-[PP]2-InsP4 vs. K29A:5-PP-InsP5	2.39	-0.5109 to 5.291	No	ns
K29A:1,5-[PP]2-InsP4 vs. K29A:1-PP-InsP5	6.67	3.769 to 9.571	Yes	****
K29A:1,5-[PP]2-InsP4 vs. K29A:5-PP-InsP4	2.85	-0.05091 to 5.751	No	ns
K29A:1,5-[PP]2-InsP4 vs. K147A:InsP6	-0.46	-3.361 to 2.441	No	ns
K29A:1,5-[PP]2-InsP4 vs. K147A:1,5-[PP]2-InsP4	0.19	-2.711 to 3.091	No	ns
K29A:1,5-[PP]2-InsP4 vs. K147A:3,5-[PP]2-InsP4	3.5	0.5991 to 6.401	Yes	**
K29A:1,5-[PP]2-InsP4 vs. K147A:3-PP-InsP5	1.12	-1.781 to 4.021	No	ns
K29A:1,5-[PP]2-InsP4 vs. K147A:5-PP-InsP5	-1.49	-4.391 to 1.411	No	ns
K29A:1,5-[PP]2-InsP4 vs. K147A:1-PP-InsP5	-2.02	-4.921 to 0.8809	No	ns
K29A:1,5-[PP]2-InsP4 vs. K147A:5-PP-InsP4	-0.91	-3.811 to 1.991	No	ns
K29A:1,5-[PP]2-InsP4 vs. K150A:InsP6	11.26	8.359 to 14.16	Yes	****
K29A:1,5-[PP]2-InsP4 vs. K150A:1,5-[PP]2-InsP4	10.57	7.669 to 13.47	Yes	****
K29A:1,5-[PP]2-InsP4 vs. K150A:3,5-[PP]2-InsP4	9.99	7.089 to 12.89	Yes	****
K29A:1,5-[PP]2-InsP4 vs. K150A:3-PP-InsP5	8.84	5.939 to 11.74	Yes	****
K29A:1,5-[PP]2-InsP4 vs. K150A:5-PP-InsP5	11.61	8.709 to 14.51	Yes	****
K29A:1,5-[PP]2-InsP4 vs. K150A:1-PP-InsP5	7.74	4.839 to 10.64	Yes	****
K29A:1,5-[PP]2-InsP4 vs. K150A:5-PP-InsP4	11.21	8.309 to 14.11	Yes	****
K29A:1,5-[PP]2-InsP4 vs. K151A:InsP6	6.32	3.419 to 9.221	Yes	****
K29A:1,5-[PP]2-InsP4 vs. K151A:1,5-[PP]2-InsP4	6.4	3.499 to 9.301	Yes	****
K29A:1,5-[PP]2-InsP4 vs. K151A:3,5-[PP]2-InsP4	-2.56	-5.461 to 0.3409	No	ns
K29A:1,5-[PP]2-InsP4 vs. K151A:3-PP-InsP5	-4.21	-7.111 to -1.309	Yes	****
K29A:1,5-[PP]2-InsP4 vs. K151A:5-PP-InsP5	5.18	2.279 to 8.081	Yes	****
K29A:1,5-[PP]2-InsP4 vs. K151A:1-PP-InsP5	-3.95	-6.851 to -1.049	Yes	****
K29A:1,5-[PP]2-InsP4 vs. K151A:5-PP-InsP4	0.66	-2.241 to 3.561	No	ns
K29A:3,5-[PP]2-InsP4 vs. K29A:3-PP-InsP5	0.94	-1.961 to 3.841	No	ns
K29A:3,5-[PP]2-InsP4 vs. K29A:5-PP-InsP5	1.01	-1.891 to 3.911	No	ns
K29A:3,5-[PP]2-InsP4 vs. K29A:1-PP-InsP5	5.29	2.389 to 8.191	Yes	****
K29A:3,5-[PP]2-InsP4 vs. K29A:5-PP-InsP4	1.47	-1.431 to 4.371	No	ns
K29A:3,5-[PP]2-InsP4 vs. K147A:InsP6	-1.84	-4.741 to 1.061	No	ns
K29A:3,5-[PP]2-InsP4 vs. K147A:1,5-[PP]2-InsP4	-1.19	-4.091 to 1.711	No	ns
K29A:3,5-[PP]2-InsP4 vs. K147A:3,5-[PP]2-InsP4	2.12	-0.7809 to 5.021	No	ns
K29A:3,5-[PP]2-InsP4 vs. K147A:3-PP-InsP5	-0.26	-3.161 to 2.641	No	ns
K29A:3,5-[PP]2-InsP4 vs. K147A:5-PP-InsP5	-2.87	-5.771 to 0.03091	No	ns
K29A:3,5-[PP]2-InsP4 vs. K147A:1-PP-InsP5	-3.4	-6.301 to -0.4991	Yes	**
K29A:3,5-[PP]2-InsP4 vs. K147A:5-PP-InsP4	-2.29	-5.191 to 0.6109	No	ns
K29A:3,5-[PP]2-InsP4 vs. K150A:InsP6	9.88	6.979 to 12.78	Yes	****
K29A:3,5-[PP]2-InsP4 vs. K150A:1,5-[PP]2-InsP4	9.19	6.289 to 12.09	Yes	****
K29A:3,5-[PP]2-InsP4 vs. K150A:3,5-[PP]2-InsP4	8.61	5.709 to 11.51	Yes	****
K29A:3,5-[PP]2-InsP4 vs. K150A:3-PP-InsP5	7.46	4.559 to 10.36	Yes	****
K29A:3,5-[PP]2-InsP4 vs. K150A:5-PP-InsP5	10.23	7.329 to 13.13	Yes	****
K29A:3,5-[PP]2-InsP4 vs. K150A:1-PP-InsP5	6.36	3.459 to 9.261	Yes	****
K29A:3,5-[PP]2-InsP4 vs. K150A:5-PP-InsP4	9.83	6.929 to 12.73	Yes	****
K29A:3,5-[PP]2-InsP4 vs. K151A:InsP6	4.94	2.039 to 7.841	Yes	****
K29A:3,5-[PP]2-InsP4 vs. K151A:1,5-[PP]2-InsP4	5.02	2.119 to 7.921	Yes	****
K29A:3,5-[PP]2-InsP4 vs. K151A:3,5-[PP]2-InsP4	-3.94	-6.841 to -1.039	Yes	****
K29A:3,5-[PP]2-InsP4 vs. K151A:3-PP-InsP5	-5.59	-8.491 to -2.689	Yes	****
K29A:3,5-[PP]2-InsP4 vs. K151A:5-PP-InsP5	3.8	0.8991 to 6.701	Yes	***
K29A:3,5-[PP]2-InsP4 vs. K151A:1-PP-InsP5	-5.33	-8.231 to -2.429	Yes	****
K29A:3,5-[PP]2-InsP4 vs. K151A:5-PP-InsP4	-0.72	-3.621 to 2.181	No	ns
K29A:3-PP-InsP5 vs. K29A:5-PP-InsP5	0.07	-2.831 to 2.971	No	ns
K29A:3-PP-InsP5 vs. K29A:1-PP-InsP5	4.35	1.449 to 7.251	Yes	****
K29A:3-PP-InsP5 vs. K29A:5-PP-InsP4	0.53	-2.371 to 3.431	No	ns
K29A:3-PP-InsP5 vs. K147A:InsP6	-2.78	-5.681 to 0.1209	No	ns
K29A:3-PP-InsP5 vs. K147A:1,5-[PP]2-InsP4	-2.13	-5.031 to 0.7709	No	ns
K29A:3-PP-InsP5 vs. K147A:3,5-[PP]2-InsP4	1.18	-1.721 to 4.081	No	ns
K29A:3-PP-InsP5 vs. K147A:3-PP-InsP5	-1.2	-4.101 to 1.701	No	ns
K29A:3-PP-InsP5 vs. K147A:5-PP-InsP5	-3.81	-6.711 to -0.9091	Yes	***
K29A:3-PP-InsP5 vs. K147A:1-PP-InsP5	-4.34	-7.241 to -1.439	Yes	****
K29A:3-PP-InsP5 vs. K147A:5-PP-InsP4	-3.23	-6.131 to -0.3291	Yes	**
K29A:3-PP-InsP5 vs. K150A:InsP6	8.94	6.039 to 11.84	Yes	****
K29A:3-PP-InsP5 vs. K150A:1,5-[PP]2-InsP4	8.25	5.349 to 11.15	Yes	****
K29A:3-PP-InsP5 vs. K150A:3,5-[PP]2-InsP4	7.67	4.769 to 10.57	Yes	****
K29A:3-PP-InsP5 vs. K150A:3-PP-InsP5	6.52	3.619 to 9.421	Yes	****
K29A:3-PP-InsP5 vs. K150A:5-PP-InsP5	9.29	6.389 to 12.19	Yes	****
K29A:3-PP-InsP5 vs. K150A:1-PP-InsP5	5.42	2.519 to 8.321	Yes	****
K29A:3-PP-InsP5 vs. K150A:5-PP-InsP4	8.89	5.989 to 11.79	Yes	****
K29A:3-PP-InsP5 vs. K151A:InsP6	4	1.099 to 6.901	Yes	****
K29A:3-PP-InsP5 vs. K151A:1,5-[PP]2-InsP4	4.08	1.179 to 6.981	Yes	****
K29A:3-PP-InsP5 vs. K151A:3,5-[PP]2-InsP4	-4.88	-7.781 to -1.979	Yes	****
K29A:3-PP-InsP5 vs. K151A:3-PP-InsP5	-6.53	-9.431 to -3.629	Yes	****
K29A:3-PP-InsP5 vs. K151A:5-PP-InsP5	2.86	-0.04091 to 5.761	No	ns
K29A:3-PP-InsP5 vs. K151A:1-PP-InsP5	-6.27	-9.171 to -3.369	Yes	****
K29A:3-PP-InsP5 vs. K151A:5-PP-InsP4	-1.66	-4.561 to 1.241	No	ns
K29A:5-PP-InsP5 vs. K29A:1-PP-InsP5	4.28	1.379 to 7.181	Yes	****
K29A:5-PP-InsP5 vs. K29A:5-PP-InsP4	0.46	-2.441 to 3.361	No	ns
K29A:5-PP-InsP5 vs. K147A:InsP6	-2.85	-5.751 to 0.05091	No	ns
K29A:5-PP-InsP5 vs. K147A:1,5-[PP]2-InsP4	-2.2	-5.101 to 0.7009	No	ns
K29A:5-PP-InsP5 vs. K147A:3,5-[PP]2-InsP4	1.11	-1.791 to 4.011	No	ns
K29A:5-PP-InsP5 vs. K147A:3-PP-InsP5	-1.27	-4.171 to 1.631	No	ns
K29A:5-PP-InsP5 vs. K147A:5-PP-InsP5	-3.88	-6.781 to -0.9791	Yes	****
K29A:5-PP-InsP5 vs. K147A:1-PP-InsP5	-4.41	-7.311 to -1.509	Yes	****
K29A:5-PP-InsP5 vs. K147A:5-PP-InsP4	-3.3	-6.201 to -0.3991	Yes	**
K29A:5-PP-InsP5 vs. K150A:InsP6	8.87	5.969 to 11.77	Yes	****
K29A:5-PP-InsP5 vs. K150A:1,5-[PP]2-InsP4	8.18	5.279 to 11.08	Yes	****
K29A:5-PP-InsP5 vs. K150A:3,5-[PP]2-InsP4	7.6	4.699 to 10.50	Yes	****
K29A:5-PP-InsP5 vs. K150A:3-PP-InsP5	6.45	3.549 to 9.351	Yes	****
K29A:5-PP-InsP5 vs. K150A:5-PP-InsP5	9.22	6.319 to 12.12	Yes	****
K29A:5-PP-InsP5 vs. K150A:1-PP-InsP5	5.35	2.449 to 8.251	Yes	****
K29A:5-PP-InsP5 vs. K150A:5-PP-InsP4	8.82	5.919 to 11.72	Yes	****
K29A:5-PP-InsP5 vs. K151A:InsP6	3.93	1.029 to 6.831	Yes	****
K29A:5-PP-InsP5 vs. K151A:1,5-[PP]2-InsP4	4.01	1.109 to 6.911	Yes	****
K29A:5-PP-InsP5 vs. K151A:3,5-[PP]2-InsP4	-4.95	-7.851 to -2.049	Yes	****
K29A:5-PP-InsP5 vs. K151A:3-PP-InsP5	-6.6	-9.501 to -3.699	Yes	****
K29A:5-PP-InsP5 vs. K151A:5-PP-InsP5	2.79	-0.1109 to 5.691	No	ns
K29A:5-PP-InsP5 vs. K151A:1-PP-InsP5	-6.34	-9.241 to -3.439	Yes	****
K29A:5-PP-InsP5 vs. K151A:5-PP-InsP4	-1.73	-4.631 to 1.171	No	ns
K29A:1-PP-InsP5 vs. K29A:5-PP-InsP4	-3.82	-6.721 to -0.9191	Yes	***
K29A:1-PP-InsP5 vs. K147A:InsP6	-7.13	-10.03 to -4.229	Yes	****
K29A:1-PP-InsP5 vs. K147A:1,5-[PP]2-InsP4	-6.48	-9.381 to -3.579	Yes	****
K29A:1-PP-InsP5 vs. K147A:3,5-[PP]2-InsP4	-3.17	-6.071 to -0.2691	Yes	*
K29A:1-PP-InsP5 vs. K147A:3-PP-InsP5	-5.55	-8.451 to -2.649	Yes	****
K29A:1-PP-InsP5 vs. K147A:5-PP-InsP5	-8.16	-11.06 to -5.259	Yes	****
K29A:1-PP-InsP5 vs. K147A:1-PP-InsP5	-8.69	-11.59 to -5.789	Yes	****
K29A:1-PP-InsP5 vs. K147A:5-PP-InsP4	-7.58	-10.48 to -4.679	Yes	****
K29A:1-PP-InsP5 vs. K150A:InsP6	4.59	1.689 to 7.491	Yes	****
K29A:1-PP-InsP5 vs. K150A:1,5-[PP]2-InsP4	3.9	0.9991 to 6.801	Yes	****
K29A:1-PP-InsP5 vs. K150A:3,5-[PP]2-InsP4	3.32	0.4191 to 6.221	Yes	**
K29A:1-PP-InsP5 vs. K150A:3-PP-InsP5	2.17	-0.7309 to 5.071	No	ns
K29A:1-PP-InsP5 vs. K150A:5-PP-InsP5	4.94	2.039 to 7.841	Yes	****
K29A:1-PP-InsP5 vs. K150A:1-PP-InsP5	1.07	-1.831 to 3.971	No	ns
K29A:1-PP-InsP5 vs. K150A:5-PP-InsP4	4.54	1.639 to 7.441	Yes	****
K29A:1-PP-InsP5 vs. K151A:InsP6	-0.35	-3.251 to 2.551	No	ns
K29A:1-PP-InsP5 vs. K151A:1,5-[PP]2-InsP4	-0.27	-3.171 to 2.631	No	ns
K29A:1-PP-InsP5 vs. K151A:3,5-[PP]2-InsP4	-9.23	-12.13 to -6.329	Yes	****
K29A:1-PP-InsP5 vs. K151A:3-PP-InsP5	-10.88	-13.78 to -7.979	Yes	****
K29A:1-PP-InsP5 vs. K151A:5-PP-InsP5	-1.49	-4.391 to 1.411	No	ns
K29A:1-PP-InsP5 vs. K151A:1-PP-InsP5	-10.62	-13.52 to -7.719	Yes	****
K29A:1-PP-InsP5 vs. K151A:5-PP-InsP4	-6.01	-8.911 to -3.109	Yes	****
K29A:5-PP-InsP4 vs. K147A:InsP6	-3.31	-6.211 to -0.4091	Yes	**
K29A:5-PP-InsP4 vs. K147A:1,5-[PP]2-InsP4	-2.66	-5.561 to 0.2409	No	ns
K29A:5-PP-InsP4 vs. K147A:3,5-[PP]2-InsP4	0.65	-2.251 to 3.551	No	ns
K29A:5-PP-InsP4 vs. K147A:3-PP-InsP5	-1.73	-4.631 to 1.171	No	ns
K29A:5-PP-InsP4 vs. K147A:5-PP-InsP5	-4.34	-7.241 to -1.439	Yes	****
K29A:5-PP-InsP4 vs. K147A:1-PP-InsP5	-4.87	-7.771 to -1.969	Yes	****
K29A:5-PP-InsP4 vs. K147A:5-PP-InsP4	-3.76	-6.661 to -0.8591	Yes	***
K29A:5-PP-InsP4 vs. K150A:InsP6	8.41	5.509 to 11.31	Yes	****
K29A:5-PP-InsP4 vs. K150A:1,5-[PP]2-InsP4	7.72	4.819 to 10.62	Yes	****
K29A:5-PP-InsP4 vs. K150A:3,5-[PP]2-InsP4	7.14	4.239 to 10.04	Yes	****
K29A:5-PP-InsP4 vs. K150A:3-PP-InsP5	5.99	3.089 to 8.891	Yes	****
K29A:5-PP-InsP4 vs. K150A:5-PP-InsP5	8.76	5.859 to 11.66	Yes	****
K29A:5-PP-InsP4 vs. K150A:1-PP-InsP5	4.89	1.989 to 7.791	Yes	****
K29A:5-PP-InsP4 vs. K150A:5-PP-InsP4	8.36	5.459 to 11.26	Yes	****
K29A:5-PP-InsP4 vs. K151A:InsP6	3.47	0.5691 to 6.371	Yes	**
K29A:5-PP-InsP4 vs. K151A:1,5-[PP]2-InsP4	3.55	0.6491 to 6.451	Yes	**
K29A:5-PP-InsP4 vs. K151A:3,5-[PP]2-InsP4	-5.41	-8.311 to -2.509	Yes	****
K29A:5-PP-InsP4 vs. K151A:3-PP-InsP5	-7.06	-9.961 to -4.159	Yes	****
K29A:5-PP-InsP4 vs. K151A:5-PP-InsP5	2.33	-0.5709 to 5.231	No	ns
K29A:5-PP-InsP4 vs. K151A:1-PP-InsP5	-6.8	-9.701 to -3.899	Yes	****
K29A:5-PP-InsP4 vs. K151A:5-PP-InsP4	-2.19	-5.091 to 0.7109	No	ns
K147A:InsP6 vs. K147A:1,5-[PP]2-InsP4	0.65	-2.251 to 3.551	No	ns
K147A:InsP6 vs. K147A:3,5-[PP]2-InsP4	3.96	1.059 to 6.861	Yes	****
K147A:InsP6 vs. K147A:3-PP-InsP5	1.58	-1.321 to 4.481	No	ns
K147A:InsP6 vs. K147A:5-PP-InsP5	-1.03	-3.931 to 1.871	No	ns
K147A:InsP6 vs. K147A:1-PP-InsP5	-1.56	-4.461 to 1.341	No	ns
K147A:InsP6 vs. K147A:5-PP-InsP4	-0.45	-3.351 to 2.451	No	ns
K147A:InsP6 vs. K150A:InsP6	11.72	8.819 to 14.62	Yes	****
K147A:InsP6 vs. K150A:1,5-[PP]2-InsP4	11.03	8.129 to 13.93	Yes	****
K147A:InsP6 vs. K150A:3,5-[PP]2-InsP4	10.45	7.549 to 13.35	Yes	****
K147A:InsP6 vs. K150A:3-PP-InsP5	9.3	6.399 to 12.20	Yes	****
K147A:InsP6 vs. K150A:5-PP-InsP5	12.07	9.169 to 14.97	Yes	****
K147A:InsP6 vs. K150A:1-PP-InsP5	8.2	5.299 to 11.10	Yes	****
K147A:InsP6 vs. K150A:5-PP-InsP4	11.67	8.769 to 14.57	Yes	****
K147A:InsP6 vs. K151A:InsP6	6.78	3.879 to 9.681	Yes	****
K147A:InsP6 vs. K151A:1,5-[PP]2-InsP4	6.86	3.959 to 9.761	Yes	****
K147A:InsP6 vs. K151A:3,5-[PP]2-InsP4	-2.1	-5.001 to 0.8009	No	ns
K147A:InsP6 vs. K151A:3-PP-InsP5	-3.75	-6.651 to -0.8491	Yes	***
K147A:InsP6 vs. K151A:5-PP-InsP5	5.64	2.739 to 8.541	Yes	****
K147A:InsP6 vs. K151A:1-PP-InsP5	-3.49	-6.391 to -0.5891	Yes	**
K147A:InsP6 vs. K151A:5-PP-InsP4	1.12	-1.781 to 4.021	No	ns
K147A:1,5-[PP]2-InsP4 vs. K147A:3,5-[PP]2-InsP4	3.31	0.4091 to 6.211	Yes	**
K147A:1,5-[PP]2-InsP4 vs. K147A:3-PP-InsP5	0.93	-1.971 to 3.831	No	ns
K147A:1,5-[PP]2-InsP4 vs. K147A:5-PP-InsP5	-1.68	-4.581 to 1.221	No	ns
K147A:1,5-[PP]2-InsP4 vs. K147A:1-PP-InsP5	-2.21	-5.111 to 0.6909	No	ns
K147A:1,5-[PP]2-InsP4 vs. K147A:5-PP-InsP4	-1.1	-4.001 to 1.801	No	ns
K147A:1,5-[PP]2-InsP4 vs. K150A:InsP6	11.07	8.169 to 13.97	Yes	****
K147A:1,5-[PP]2-InsP4 vs. K150A:1,5-[PP]2-InsP4	10.38	7.479 to 13.28	Yes	****
K147A:1,5-[PP]2-InsP4 vs. K150A:3,5-[PP]2-InsP4	9.8	6.899 to 12.70	Yes	****
K147A:1,5-[PP]2-InsP4 vs. K150A:3-PP-InsP5	8.65	5.749 to 11.55	Yes	****
K147A:1,5-[PP]2-InsP4 vs. K150A:5-PP-InsP5	11.42	8.519 to 14.32	Yes	****
K147A:1,5-[PP]2-InsP4 vs. K150A:1-PP-InsP5	7.55	4.649 to 10.45	Yes	****
K147A:1,5-[PP]2-InsP4 vs. K150A:5-PP-InsP4	11.02	8.119 to 13.92	Yes	****
K147A:1,5-[PP]2-InsP4 vs. K151A:InsP6	6.13	3.229 to 9.031	Yes	****
K147A:1,5-[PP]2-InsP4 vs. K151A:1,5-[PP]2-InsP4	6.21	3.309 to 9.111	Yes	****
K147A:1,5-[PP]2-InsP4 vs. K151A:3,5-[PP]2-InsP4	-2.75	-5.651 to 0.1509	No	ns
K147A:1,5-[PP]2-InsP4 vs. K151A:3-PP-InsP5	-4.4	-7.301 to -1.499	Yes	****
K147A:1,5-[PP]2-InsP4 vs. K151A:5-PP-InsP5	4.99	2.089 to 7.891	Yes	****
K147A:1,5-[PP]2-InsP4 vs. K151A:1-PP-InsP5	-4.14	-7.041 to -1.239	Yes	****
K147A:1,5-[PP]2-InsP4 vs. K151A:5-PP-InsP4	0.47	-2.431 to 3.371	No	ns
K147A:3,5-[PP]2-InsP4 vs. K147A:3-PP-InsP5	-2.38	-5.281 to 0.5209	No	ns
K147A:3,5-[PP]2-InsP4 vs. K147A:5-PP-InsP5	-4.99	-7.891 to -2.089	Yes	****
K147A:3,5-[PP]2-InsP4 vs. K147A:1-PP-InsP5	-5.52	-8.421 to -2.619	Yes	****
K147A:3,5-[PP]2-InsP4 vs. K147A:5-PP-InsP4	-4.41	-7.311 to -1.509	Yes	****
K147A:3,5-[PP]2-InsP4 vs. K150A:InsP6	7.76	4.859 to 10.66	Yes	****
K147A:3,5-[PP]2-InsP4 vs. K150A:1,5-[PP]2-InsP4	7.07	4.169 to 9.971	Yes	****
K147A:3,5-[PP]2-InsP4 vs. K150A:3,5-[PP]2-InsP4	6.49	3.589 to 9.391	Yes	****
K147A:3,5-[PP]2-InsP4 vs. K150A:3-PP-InsP5	5.34	2.439 to 8.241	Yes	****
K147A:3,5-[PP]2-InsP4 vs. K150A:5-PP-InsP5	8.11	5.209 to 11.01	Yes	****
K147A:3,5-[PP]2-InsP4 vs. K150A:1-PP-InsP5	4.24	1.339 to 7.141	Yes	****
K147A:3,5-[PP]2-InsP4 vs. K150A:5-PP-InsP4	7.71	4.809 to 10.61	Yes	****
K147A:3,5-[PP]2-InsP4 vs. K151A:InsP6	2.82	-0.08091 to 5.721	No	ns
K147A:3,5-[PP]2-InsP4 vs. K151A:1,5-[PP]2-InsP4	2.9	-0.0009069 to 5.801	No	ns
K147A:3,5-[PP]2-InsP4 vs. K151A:3,5-[PP]2-InsP4	-6.06	-8.961 to -3.159	Yes	****
K147A:3,5-[PP]2-InsP4 vs. K151A:3-PP-InsP5	-7.71	-10.61 to -4.809	Yes	****
K147A:3,5-[PP]2-InsP4 vs. K151A:5-PP-InsP5	1.68	-1.221 to 4.581	No	ns
K147A:3,5-[PP]2-InsP4 vs. K151A:1-PP-InsP5	-7.45	-10.35 to -4.549	Yes	****
K147A:3,5-[PP]2-InsP4 vs. K151A:5-PP-InsP4	-2.84	-5.741 to 0.06091	No	ns
K147A:3-PP-InsP5 vs. K147A:5-PP-InsP5	-2.61	-5.511 to 0.2909	No	ns
K147A:3-PP-InsP5 vs. K147A:1-PP-InsP5	-3.14	-6.041 to -0.2391	Yes	*
K147A:3-PP-InsP5 vs. K147A:5-PP-InsP4	-2.03	-4.931 to 0.8709	No	ns
K147A:3-PP-InsP5 vs. K150A:InsP6	10.14	7.239 to 13.04	Yes	****
K147A:3-PP-InsP5 vs. K150A:1,5-[PP]2-InsP4	9.45	6.549 to 12.35	Yes	****
K147A:3-PP-InsP5 vs. K150A:3,5-[PP]2-InsP4	8.87	5.969 to 11.77	Yes	****
K147A:3-PP-InsP5 vs. K150A:3-PP-InsP5	7.72	4.819 to 10.62	Yes	****
K147A:3-PP-InsP5 vs. K150A:5-PP-InsP5	10.49	7.589 to 13.39	Yes	****
K147A:3-PP-InsP5 vs. K150A:1-PP-InsP5	6.62	3.719 to 9.521	Yes	****
K147A:3-PP-InsP5 vs. K150A:5-PP-InsP4	10.09	7.189 to 12.99	Yes	****
K147A:3-PP-InsP5 vs. K151A:InsP6	5.2	2.299 to 8.101	Yes	****
K147A:3-PP-InsP5 vs. K151A:1,5-[PP]2-InsP4	5.28	2.379 to 8.181	Yes	****
K147A:3-PP-InsP5 vs. K151A:3,5-[PP]2-InsP4	-3.68	-6.581 to -0.7791	Yes	***
K147A:3-PP-InsP5 vs. K151A:3-PP-InsP5	-5.33	-8.231 to -2.429	Yes	****
K147A:3-PP-InsP5 vs. K151A:5-PP-InsP5	4.06	1.159 to 6.961	Yes	****
K147A:3-PP-InsP5 vs. K151A:1-PP-InsP5	-5.07	-7.971 to -2.169	Yes	****
K147A:3-PP-InsP5 vs. K151A:5-PP-InsP4	-0.46	-3.361 to 2.441	No	ns
K147A:5-PP-InsP5 vs. K147A:1-PP-InsP5	-0.53	-3.431 to 2.371	No	ns
K147A:5-PP-InsP5 vs. K147A:5-PP-InsP4	0.58	-2.321 to 3.481	No	ns
K147A:5-PP-InsP5 vs. K150A:InsP6	12.75	9.849 to 15.65	Yes	****
K147A:5-PP-InsP5 vs. K150A:1,5-[PP]2-InsP4	12.06	9.159 to 14.96	Yes	****
K147A:5-PP-InsP5 vs. K150A:3,5-[PP]2-InsP4	11.48	8.579 to 14.38	Yes	****
K147A:5-PP-InsP5 vs. K150A:3-PP-InsP5	10.33	7.429 to 13.23	Yes	****
K147A:5-PP-InsP5 vs. K150A:5-PP-InsP5	13.1	10.20 to 16.00	Yes	****
K147A:5-PP-InsP5 vs. K150A:1-PP-InsP5	9.23	6.329 to 12.13	Yes	****
K147A:5-PP-InsP5 vs. K150A:5-PP-InsP4	12.7	9.799 to 15.60	Yes	****
K147A:5-PP-InsP5 vs. K151A:InsP6	7.81	4.909 to 10.71	Yes	****
K147A:5-PP-InsP5 vs. K151A:1,5-[PP]2-InsP4	7.89	4.989 to 10.79	Yes	****
K147A:5-PP-InsP5 vs. K151A:3,5-[PP]2-InsP4	-1.07	-3.971 to 1.831	No	ns
K147A:5-PP-InsP5 vs. K151A:3-PP-InsP5	-2.72	-5.621 to 0.1809	No	ns
K147A:5-PP-InsP5 vs. K151A:5-PP-InsP5	6.67	3.769 to 9.571	Yes	****
K147A:5-PP-InsP5 vs. K151A:1-PP-InsP5	-2.46	-5.361 to 0.4409	No	ns
K147A:5-PP-InsP5 vs. K151A:5-PP-InsP4	2.15	-0.7509 to 5.051	No	ns
K147A:1-PP-InsP5 vs. K147A:5-PP-InsP4	1.11	-1.791 to 4.011	No	ns
K147A:1-PP-InsP5 vs. K150A:InsP6	13.28	10.38 to 16.18	Yes	****
K147A:1-PP-InsP5 vs. K150A:1,5-[PP]2-InsP4	12.59	9.689 to 15.49	Yes	****
K147A:1-PP-InsP5 vs. K150A:3,5-[PP]2-InsP4	12.01	9.109 to 14.91	Yes	****
K147A:1-PP-InsP5 vs. K150A:3-PP-InsP5	10.86	7.959 to 13.76	Yes	****
K147A:1-PP-InsP5 vs. K150A:5-PP-InsP5	13.63	10.73 to 16.53	Yes	****
K147A:1-PP-InsP5 vs. K150A:1-PP-InsP5	9.76	6.859 to 12.66	Yes	****
K147A:1-PP-InsP5 vs. K150A:5-PP-InsP4	13.23	10.33 to 16.13	Yes	****
K147A:1-PP-InsP5 vs. K151A:InsP6	8.34	5.439 to 11.24	Yes	****
K147A:1-PP-InsP5 vs. K151A:1,5-[PP]2-InsP4	8.42	5.519 to 11.32	Yes	****
K147A:1-PP-InsP5 vs. K151A:3,5-[PP]2-InsP4	-0.54	-3.441 to 2.361	No	ns
K147A:1-PP-InsP5 vs. K151A:3-PP-InsP5	-2.19	-5.091 to 0.7109	No	ns
K147A:1-PP-InsP5 vs. K151A:5-PP-InsP5	7.2	4.299 to 10.10	Yes	****
K147A:1-PP-InsP5 vs. K151A:1-PP-InsP5	-1.93	-4.831 to 0.9709	No	ns
K147A:1-PP-InsP5 vs. K151A:5-PP-InsP4	2.68	-0.2209 to 5.581	No	ns
K147A:5-PP-InsP4 vs. K150A:InsP6	12.17	9.269 to 15.07	Yes	****
K147A:5-PP-InsP4 vs. K150A:1,5-[PP]2-InsP4	11.48	8.579 to 14.38	Yes	****
K147A:5-PP-InsP4 vs. K150A:3,5-[PP]2-InsP4	10.9	7.999 to 13.80	Yes	****
K147A:5-PP-InsP4 vs. K150A:3-PP-InsP5	9.75	6.849 to 12.65	Yes	****
K147A:5-PP-InsP4 vs. K150A:5-PP-InsP5	12.52	9.619 to 15.42	Yes	****
K147A:5-PP-InsP4 vs. K150A:1-PP-InsP5	8.65	5.749 to 11.55	Yes	****
K147A:5-PP-InsP4 vs. K150A:5-PP-InsP4	12.12	9.219 to 15.02	Yes	****
K147A:5-PP-InsP4 vs. K151A:InsP6	7.23	4.329 to 10.13	Yes	****
K147A:5-PP-InsP4 vs. K151A:1,5-[PP]2-InsP4	7.31	4.409 to 10.21	Yes	****
K147A:5-PP-InsP4 vs. K151A:3,5-[PP]2-InsP4	-1.65	-4.551 to 1.251	No	ns
K147A:5-PP-InsP4 vs. K151A:3-PP-InsP5	-3.3	-6.201 to -0.3991	Yes	**
K147A:5-PP-InsP4 vs. K151A:5-PP-InsP5	6.09	3.189 to 8.991	Yes	****
K147A:5-PP-InsP4 vs. K151A:1-PP-InsP5	-3.04	-5.941 to -0.1391	Yes	*
K147A:5-PP-InsP4 vs. K151A:5-PP-InsP4	1.57	-1.331 to 4.471	No	ns
K150A:InsP6 vs. K150A:1,5-[PP]2-InsP4	-0.69	-3.591 to 2.211	No	ns
K150A:InsP6 vs. K150A:3,5-[PP]2-InsP4	-1.27	-4.171 to 1.631	No	ns
K150A:InsP6 vs. K150A:3-PP-InsP5	-2.42	-5.321 to 0.4809	No	ns
K150A:InsP6 vs. K150A:5-PP-InsP5	0.35	-2.551 to 3.251	No	ns
K150A:InsP6 vs. K150A:1-PP-InsP5	-3.52	-6.421 to -0.6191	Yes	**
K150A:InsP6 vs. K150A:5-PP-InsP4	-0.05	-2.951 to 2.851	No	ns
K150A:InsP6 vs. K151A:InsP6	-4.94	-7.841 to -2.039	Yes	****
K150A:InsP6 vs. K151A:1,5-[PP]2-InsP4	-4.86	-7.761 to -1.959	Yes	****
K150A:InsP6 vs. K151A:3,5-[PP]2-InsP4	-13.82	-16.72 to -10.92	Yes	****
K150A:InsP6 vs. K151A:3-PP-InsP5	-15.47	-18.37 to -12.57	Yes	****
K150A:InsP6 vs. K151A:5-PP-InsP5	-6.08	-8.981 to -3.179	Yes	****
K150A:InsP6 vs. K151A:1-PP-InsP5	-15.21	-18.11 to -12.31	Yes	****
K150A:InsP6 vs. K151A:5-PP-InsP4	-10.6	-13.50 to -7.699	Yes	****
K150A:1,5-[PP]2-InsP4 vs. K150A:3,5-[PP]2-InsP4	-0.58	-3.481 to 2.321	No	ns
K150A:1,5-[PP]2-InsP4 vs. K150A:3-PP-InsP5	-1.73	-4.631 to 1.171	No	ns
K150A:1,5-[PP]2-InsP4 vs. K150A:5-PP-InsP5	1.04	-1.861 to 3.941	No	ns
K150A:1,5-[PP]2-InsP4 vs. K150A:1-PP-InsP5	-2.83	-5.731 to 0.07091	No	ns
K150A:1,5-[PP]2-InsP4 vs. K150A:5-PP-InsP4	0.64	-2.261 to 3.541	No	ns
K150A:1,5-[PP]2-InsP4 vs. K151A:InsP6	-4.25	-7.151 to -1.349	Yes	****
K150A:1,5-[PP]2-InsP4 vs. K151A:1,5-[PP]2-InsP4	-4.17	-7.071 to -1.269	Yes	****
K150A:1,5-[PP]2-InsP4 vs. K151A:3,5-[PP]2-InsP4	-13.13	-16.03 to -10.23	Yes	****
K150A:1,5-[PP]2-InsP4 vs. K151A:3-PP-InsP5	-14.78	-17.68 to -11.88	Yes	****
K150A:1,5-[PP]2-InsP4 vs. K151A:5-PP-InsP5	-5.39	-8.291 to -2.489	Yes	****
K150A:1,5-[PP]2-InsP4 vs. K151A:1-PP-InsP5	-14.52	-17.42 to -11.62	Yes	****
K150A:1,5-[PP]2-InsP4 vs. K151A:5-PP-InsP4	-9.91	-12.81 to -7.009	Yes	****
K150A:3,5-[PP]2-InsP4 vs. K150A:3-PP-InsP5	-1.15	-4.051 to 1.751	No	ns
K150A:3,5-[PP]2-InsP4 vs. K150A:5-PP-InsP5	1.62	-1.281 to 4.521	No	ns
K150A:3,5-[PP]2-InsP4 vs. K150A:1-PP-InsP5	-2.25	-5.151 to 0.6509	No	ns
K150A:3,5-[PP]2-InsP4 vs. K150A:5-PP-InsP4	1.22	-1.681 to 4.121	No	ns
K150A:3,5-[PP]2-InsP4 vs. K151A:InsP6	-3.67	-6.571 to -0.7691	Yes	***
K150A:3,5-[PP]2-InsP4 vs. K151A:1,5-[PP]2-InsP4	-3.59	-6.491 to -0.6891	Yes	***
K150A:3,5-[PP]2-InsP4 vs. K151A:3,5-[PP]2-InsP4	-12.55	-15.45 to -9.649	Yes	****
K150A:3,5-[PP]2-InsP4 vs. K151A:3-PP-InsP5	-14.2	-17.10 to -11.30	Yes	****
K150A:3,5-[PP]2-InsP4 vs. K151A:5-PP-InsP5	-4.81	-7.711 to -1.909	Yes	****
K150A:3,5-[PP]2-InsP4 vs. K151A:1-PP-InsP5	-13.94	-16.84 to -11.04	Yes	****
K150A:3,5-[PP]2-InsP4 vs. K151A:5-PP-InsP4	-9.33	-12.23 to -6.429	Yes	****
K150A:3-PP-InsP5 vs. K150A:5-PP-InsP5	2.77	-0.1309 to 5.671	No	ns
K150A:3-PP-InsP5 vs. K150A:1-PP-InsP5	-1.1	-4.001 to 1.801	No	ns
K150A:3-PP-InsP5 vs. K150A:5-PP-InsP4	2.37	-0.5309 to 5.271	No	ns
K150A:3-PP-InsP5 vs. K151A:InsP6	-2.52	-5.421 to 0.3809	No	ns
K150A:3-PP-InsP5 vs. K151A:1,5-[PP]2-InsP4	-2.44	-5.341 to 0.4609	No	ns
K150A:3-PP-InsP5 vs. K151A:3,5-[PP]2-InsP4	-11.4	-14.30 to -8.499	Yes	****
K150A:3-PP-InsP5 vs. K151A:3-PP-InsP5	-13.05	-15.95 to -10.15	Yes	****
K150A:3-PP-InsP5 vs. K151A:5-PP-InsP5	-3.66	-6.561 to -0.7591	Yes	***
K150A:3-PP-InsP5 vs. K151A:1-PP-InsP5	-12.79	-15.69 to -9.889	Yes	****
K150A:3-PP-InsP5 vs. K151A:5-PP-InsP4	-8.18	-11.08 to -5.279	Yes	****
K150A:5-PP-InsP5 vs. K150A:1-PP-InsP5	-3.87	-6.771 to -0.9691	Yes	***
K150A:5-PP-InsP5 vs. K150A:5-PP-InsP4	-0.4	-3.301 to 2.501	No	ns
K150A:5-PP-InsP5 vs. K151A:InsP6	-5.29	-8.191 to -2.389	Yes	****
K150A:5-PP-InsP5 vs. K151A:1,5-[PP]2-InsP4	-5.21	-8.111 to -2.309	Yes	****
K150A:5-PP-InsP5 vs. K151A:3,5-[PP]2-InsP4	-14.17	-17.07 to -11.27	Yes	****
K150A:5-PP-InsP5 vs. K151A:3-PP-InsP5	-15.82	-18.72 to -12.92	Yes	****
K150A:5-PP-InsP5 vs. K151A:5-PP-InsP5	-6.43	-9.331 to -3.529	Yes	****
K150A:5-PP-InsP5 vs. K151A:1-PP-InsP5	-15.56	-18.46 to -12.66	Yes	****
K150A:5-PP-InsP5 vs. K151A:5-PP-InsP4	-10.95	-13.85 to -8.049	Yes	****
K150A:1-PP-InsP5 vs. K150A:5-PP-InsP4	3.47	0.5691 to 6.371	Yes	**
K150A:1-PP-InsP5 vs. K151A:InsP6	-1.42	-4.321 to 1.481	No	ns
K150A:1-PP-InsP5 vs. K151A:1,5-[PP]2-InsP4	-1.34	-4.241 to 1.561	No	ns
K150A:1-PP-InsP5 vs. K151A:3,5-[PP]2-InsP4	-10.3	-13.20 to -7.399	Yes	****
K150A:1-PP-InsP5 vs. K151A:3-PP-InsP5	-11.95	-14.85 to -9.049	Yes	****
K150A:1-PP-InsP5 vs. K151A:5-PP-InsP5	-2.56	-5.461 to 0.3409	No	ns
K150A:1-PP-InsP5 vs. K151A:1-PP-InsP5	-11.69	-14.59 to -8.789	Yes	****
K150A:1-PP-InsP5 vs. K151A:5-PP-InsP4	-7.08	-9.981 to -4.179	Yes	****
K150A:5-PP-InsP4 vs. K151A:InsP6	-4.89	-7.791 to -1.989	Yes	****
K150A:5-PP-InsP4 vs. K151A:1,5-[PP]2-InsP4	-4.81	-7.711 to -1.909	Yes	****
K150A:5-PP-InsP4 vs. K151A:3,5-[PP]2-InsP4	-13.77	-16.67 to -10.87	Yes	****
K150A:5-PP-InsP4 vs. K151A:3-PP-InsP5	-15.42	-18.32 to -12.52	Yes	****
K150A:5-PP-InsP4 vs. K151A:5-PP-InsP5	-6.03	-8.931 to -3.129	Yes	****
K150A:5-PP-InsP4 vs. K151A:1-PP-InsP5	-15.16	-18.06 to -12.26	Yes	****
K150A:5-PP-InsP4 vs. K151A:5-PP-InsP4	-10.55	-13.45 to -7.649	Yes	****
K151A:InsP6 vs. K151A:1,5-[PP]2-InsP4	0.08	-2.821 to 2.981	No	ns
K151A:InsP6 vs. K151A:3,5-[PP]2-InsP4	-8.88	-11.78 to -5.979	Yes	****
K151A:InsP6 vs. K151A:3-PP-InsP5	-10.53	-13.43 to -7.629	Yes	****
K151A:InsP6 vs. K151A:5-PP-InsP5	-1.14	-4.041 to 1.761	No	ns
K151A:InsP6 vs. K151A:1-PP-InsP5	-10.27	-13.17 to -7.369	Yes	****
K151A:InsP6 vs. K151A:5-PP-InsP4	-5.66	-8.561 to -2.759	Yes	****
K151A:1,5-[PP]2-InsP4 vs. K151A:3,5-[PP]2-InsP4	-8.96	-11.86 to -6.059	Yes	****
K151A:1,5-[PP]2-InsP4 vs. K151A:3-PP-InsP5	-10.61	-13.51 to -7.709	Yes	****
K151A:1,5-[PP]2-InsP4 vs. K151A:5-PP-InsP5	-1.22	-4.121 to 1.681	No	ns
K151A:1,5-[PP]2-InsP4 vs. K151A:1-PP-InsP5	-10.35	-13.25 to -7.449	Yes	****
K151A:1,5-[PP]2-InsP4 vs. K151A:5-PP-InsP4	-5.74	-8.641 to -2.839	Yes	****
K151A:3,5-[PP]2-InsP4 vs. K151A:3-PP-InsP5	-1.65	-4.551 to 1.251	No	ns
K151A:3,5-[PP]2-InsP4 vs. K151A:5-PP-InsP5	7.74	4.839 to 10.64	Yes	****
K151A:3,5-[PP]2-InsP4 vs. K151A:1-PP-InsP5	-1.39	-4.291 to 1.511	No	ns
K151A:3,5-[PP]2-InsP4 vs. K151A:5-PP-InsP4	3.22	0.3191 to 6.121	Yes	**
K151A:3-PP-InsP5 vs. K151A:5-PP-InsP5	9.39	6.489 to 12.29	Yes	****
K151A:3-PP-InsP5 vs. K151A:1-PP-InsP5	0.26	-2.641 to 3.161	No	ns
K151A:3-PP-InsP5 vs. K151A:5-PP-InsP4	4.87	1.969 to 7.771	Yes	****
K151A:5-PP-InsP5 vs. K151A:1-PP-InsP5	-9.13	-12.03 to -6.229	Yes	****
K151A:5-PP-InsP5 vs. K151A:5-PP-InsP4	-4.52	-7.421 to -1.619	Yes	****
K151A:1-PP-InsP5 vs. K151A:5-PP-InsP4	4.61	1.709 to 7.511	Yes	****
Test details	Mean 1	Mean 2	Mean Diff.	SE of diff.	N1	N2	q	DF
M1A:InsP6 vs. M1A:1,5-[PP]2-InsP4	-0.12	-0.01	-0.11	0.7168	99	99	0.217	5488
M1A:InsP6 vs. M1A:3,5-[PP]2-InsP4	-0.12	-0.03	-0.09	0.7168	99	99	0.1776	5488
M1A:InsP6 vs. M1A:3-PP-InsP5	-0.12	0	-0.12	0.7168	99	99	0.2368	5488
M1A:InsP6 vs. M1A:5-PP-InsP5	-0.12	0.06	-0.18	0.7168	99	99	0.3551	5488
M1A:InsP6 vs. M1A:1-PP-InsP5	-0.12	-0.41	0.29	0.7168	99	99	0.5722	5488
M1A:InsP6 vs. M1A:5-PP-InsP4	-0.12	0.27	-0.39	0.7168	99	99	0.7695	5488
M1A:InsP6 vs. K2A:InsP6	-0.12	6.87	-6.99	0.7168	99	99	13.79	5488
M1A:InsP6 vs. K2A:1,5-[PP]2-InsP4	-0.12	14.45	-14.57	0.7168	99	99	28.75	5488
M1A:InsP6 vs. K2A:3,5-[PP]2-InsP4	-0.12	6.88	-7	0.7168	99	99	13.81	5488
M1A:InsP6 vs. K2A:3-PP-InsP5	-0.12	6.78	-6.9	0.7168	99	99	13.61	5488
M1A:InsP6 vs. K2A:5-PP-InsP5	-0.12	5.87	-5.99	0.7168	99	99	11.82	5488
M1A:InsP6 vs. K2A:1-PP-InsP5	-0.12	7.79	-7.91	0.7168	99	99	15.61	5488
M1A:InsP6 vs. K2A:5-PP-InsP4	-0.12	13.24	-13.36	0.7168	99	99	26.36	5488
M1A:InsP6 vs. K5A:InsP6	-0.12	2.89	-3.01	0.7168	99	99	5.939	5488
M1A:InsP6 vs. K5A:1,5-[PP]2-InsP4	-0.12	7.28	-7.4	0.7168	99	99	14.6	5488
M1A:InsP6 vs. K5A:3,5-[PP]2-InsP4	-0.12	1.98	-2.1	0.7168	99	99	4.143	5488
M1A:InsP6 vs. K5A:3-PP-InsP5	-0.12	2.32	-2.44	0.7168	99	99	4.814	5488
M1A:InsP6 vs. K5A:5-PP-InsP5	-0.12	3.77	-3.89	0.7168	99	99	7.675	5488
M1A:InsP6 vs. K5A:1-PP-InsP5	-0.12	2.95	-3.07	0.7168	99	99	6.057	5488
M1A:InsP6 vs. K5A:5-PP-InsP4	-0.12	2.55	-2.67	0.7168	99	99	5.268	5488
M1A:InsP6 vs. Y25A:InsP6	-0.12	5.64	-5.76	0.7168	99	99	11.36	5488
M1A:InsP6 vs. Y25A:1,5-[PP]2-InsP4	-0.12	5.59	-5.71	0.7168	99	99	11.27	5488
M1A:InsP6 vs. Y25A:3,5-[PP]2-InsP4	-0.12	2.14	-2.26	0.7168	99	99	4.459	5488
M1A:InsP6 vs. Y25A:3-PP-InsP5	-0.12	3.49	-3.61	0.7168	99	99	7.122	5488
M1A:InsP6 vs. Y25A:5-PP-InsP5	-0.12	-0.05	-0.07	0.7168	99	99	0.1381	5488
M1A:InsP6 vs. Y25A:1-PP-InsP5	-0.12	0.89	-1.01	0.7168	99	99	1.993	5488
M1A:InsP6 vs. Y25A:5-PP-InsP4	-0.12	0.18	-0.3	0.7168	99	99	0.5919	5488
M1A:InsP6 vs. K29A:InsP6	-0.12	8.38	-8.5	0.7168	99	99	16.77	5488
M1A:InsP6 vs. K29A:1,5-[PP]2-InsP4	-0.12	14.5	-14.62	0.7168	99	99	28.84	5488
M1A:InsP6 vs. K29A:3,5-[PP]2-InsP4	-0.12	13.12	-13.24	0.7168	99	99	26.12	5488
M1A:InsP6 vs. K29A:3-PP-InsP5	-0.12	12.18	-12.3	0.7168	99	99	24.27	5488
M1A:InsP6 vs. K29A:5-PP-InsP5	-0.12	12.11	-12.23	0.7168	99	99	24.13	5488
M1A:InsP6 vs. K29A:1-PP-InsP5	-0.12	7.83	-7.95	0.7168	99	99	15.69	5488
M1A:InsP6 vs. K29A:5-PP-InsP4	-0.12	11.65	-11.77	0.7168	99	99	23.22	5488
M1A:InsP6 vs. K147A:InsP6	-0.12	14.96	-15.08	0.7168	99	99	29.75	5488
M1A:InsP6 vs. K147A:1,5-[PP]2-InsP4	-0.12	14.31	-14.43	0.7168	99	99	28.47	5488
M1A:InsP6 vs. K147A:3,5-[PP]2-InsP4	-0.12	11	-11.12	0.7168	99	99	21.94	5488
M1A:InsP6 vs. K147A:3-PP-InsP5	-0.12	13.38	-13.5	0.7168	99	99	26.64	5488
M1A:InsP6 vs. K147A:5-PP-InsP5	-0.12	15.99	-16.11	0.7168	99	99	31.78	5488
M1A:InsP6 vs. K147A:1-PP-InsP5	-0.12	16.52	-16.64	0.7168	99	99	32.83	5488
M1A:InsP6 vs. K147A:5-PP-InsP4	-0.12	15.41	-15.53	0.7168	99	99	30.64	5488
M1A:InsP6 vs. K150A:InsP6	-0.12	3.24	-3.36	0.7168	99	99	6.629	5488
M1A:InsP6 vs. K150A:1,5-[PP]2-InsP4	-0.12	3.93	-4.05	0.7168	99	99	7.991	5488
M1A:InsP6 vs. K150A:3,5-[PP]2-InsP4	-0.12	4.51	-4.63	0.7168	99	99	9.135	5488
M1A:InsP6 vs. K150A:3-PP-InsP5	-0.12	5.66	-5.78	0.7168	99	99	11.4	5488
M1A:InsP6 vs. K150A:5-PP-InsP5	-0.12	2.89	-3.01	0.7168	99	99	5.939	5488
M1A:InsP6 vs. K150A:1-PP-InsP5	-0.12	6.76	-6.88	0.7168	99	99	13.57	5488
M1A:InsP6 vs. K150A:5-PP-InsP4	-0.12	3.29	-3.41	0.7168	99	99	6.728	5488
M1A:InsP6 vs. K151A:InsP6	-0.12	8.18	-8.3	0.7168	99	99	16.38	5488
M1A:InsP6 vs. K151A:1,5-[PP]2-InsP4	-0.12	8.1	-8.22	0.7168	99	99	16.22	5488
M1A:InsP6 vs. K151A:3,5-[PP]2-InsP4	-0.12	17.06	-17.18	0.7168	99	99	33.9	5488
M1A:InsP6 vs. K151A:3-PP-InsP5	-0.12	18.71	-18.83	0.7168	99	99	37.15	5488
M1A:InsP6 vs. K151A:5-PP-InsP5	-0.12	9.32	-9.44	0.7168	99	99	18.62	5488
M1A:InsP6 vs. K151A:1-PP-InsP5	-0.12	18.45	-18.57	0.7168	99	99	36.64	5488
M1A:InsP6 vs. K151A:5-PP-InsP4	-0.12	13.84	-13.96	0.7168	99	99	27.54	5488
M1A:1,5-[PP]2-InsP4 vs. M1A:3,5-[PP]2-InsP4	-0.01	-0.03	0.02	0.7168	99	99	0.03946	5488
M1A:1,5-[PP]2-InsP4 vs. M1A:3-PP-InsP5	-0.01	0	-0.01	0.7168	99	99	0.01973	5488
M1A:1,5-[PP]2-InsP4 vs. M1A:5-PP-InsP5	-0.01	0.06	-0.07	0.7168	99	99	0.1381	5488
M1A:1,5-[PP]2-InsP4 vs. M1A:1-PP-InsP5	-0.01	-0.41	0.4	0.7168	99	99	0.7892	5488
M1A:1,5-[PP]2-InsP4 vs. M1A:5-PP-InsP4	-0.01	0.27	-0.28	0.7168	99	99	0.5524	5488
M1A:1,5-[PP]2-InsP4 vs. K2A:InsP6	-0.01	6.87	-6.88	0.7168	99	99	13.57	5488
M1A:1,5-[PP]2-InsP4 vs. K2A:1,5-[PP]2-InsP4	-0.01	14.45	-14.46	0.7168	99	99	28.53	5488
M1A:1,5-[PP]2-InsP4 vs. K2A:3,5-[PP]2-InsP4	-0.01	6.88	-6.89	0.7168	99	99	13.59	5488
M1A:1,5-[PP]2-InsP4 vs. K2A:3-PP-InsP5	-0.01	6.78	-6.79	0.7168	99	99	13.4	5488
M1A:1,5-[PP]2-InsP4 vs. K2A:5-PP-InsP5	-0.01	5.87	-5.88	0.7168	99	99	11.6	5488
M1A:1,5-[PP]2-InsP4 vs. K2A:1-PP-InsP5	-0.01	7.79	-7.8	0.7168	99	99	15.39	5488
M1A:1,5-[PP]2-InsP4 vs. K2A:5-PP-InsP4	-0.01	13.24	-13.25	0.7168	99	99	26.14	5488
M1A:1,5-[PP]2-InsP4 vs. K5A:InsP6	-0.01	2.89	-2.9	0.7168	99	99	5.722	5488
M1A:1,5-[PP]2-InsP4 vs. K5A:1,5-[PP]2-InsP4	-0.01	7.28	-7.29	0.7168	99	99	14.38	5488
M1A:1,5-[PP]2-InsP4 vs. K5A:3,5-[PP]2-InsP4	-0.01	1.98	-1.99	0.7168	99	99	3.926	5488
M1A:1,5-[PP]2-InsP4 vs. K5A:3-PP-InsP5	-0.01	2.32	-2.33	0.7168	99	99	4.597	5488
M1A:1,5-[PP]2-InsP4 vs. K5A:5-PP-InsP5	-0.01	3.77	-3.78	0.7168	99	99	7.458	5488
M1A:1,5-[PP]2-InsP4 vs. K5A:1-PP-InsP5	-0.01	2.95	-2.96	0.7168	99	99	5.84	5488
M1A:1,5-[PP]2-InsP4 vs. K5A:5-PP-InsP4	-0.01	2.55	-2.56	0.7168	99	99	5.051	5488
M1A:1,5-[PP]2-InsP4 vs. Y25A:InsP6	-0.01	5.64	-5.65	0.7168	99	99	11.15	5488
M1A:1,5-[PP]2-InsP4 vs. Y25A:1,5-[PP]2-InsP4	-0.01	5.59	-5.6	0.7168	99	99	11.05	5488
M1A:1,5-[PP]2-InsP4 vs. Y25A:3,5-[PP]2-InsP4	-0.01	2.14	-2.15	0.7168	99	99	4.242	5488
M1A:1,5-[PP]2-InsP4 vs. Y25A:3-PP-InsP5	-0.01	3.49	-3.5	0.7168	99	99	6.905	5488
M1A:1,5-[PP]2-InsP4 vs. Y25A:5-PP-InsP5	-0.01	-0.05	0.04	0.7168	99	99	0.07892	5488
M1A:1,5-[PP]2-InsP4 vs. Y25A:1-PP-InsP5	-0.01	0.89	-0.9	0.7168	99	99	1.776	5488
M1A:1,5-[PP]2-InsP4 vs. Y25A:5-PP-InsP4	-0.01	0.18	-0.19	0.7168	99	99	0.3749	5488
M1A:1,5-[PP]2-InsP4 vs. K29A:InsP6	-0.01	8.38	-8.39	0.7168	99	99	16.55	5488
M1A:1,5-[PP]2-InsP4 vs. K29A:1,5-[PP]2-InsP4	-0.01	14.5	-14.51	0.7168	99	99	28.63	5488
M1A:1,5-[PP]2-InsP4 vs. K29A:3,5-[PP]2-InsP4	-0.01	13.12	-13.13	0.7168	99	99	25.91	5488
M1A:1,5-[PP]2-InsP4 vs. K29A:3-PP-InsP5	-0.01	12.18	-12.19	0.7168	99	99	24.05	5488
M1A:1,5-[PP]2-InsP4 vs. K29A:5-PP-InsP5	-0.01	12.11	-12.12	0.7168	99	99	23.91	5488
M1A:1,5-[PP]2-InsP4 vs. K29A:1-PP-InsP5	-0.01	7.83	-7.84	0.7168	99	99	15.47	5488
M1A:1,5-[PP]2-InsP4 vs. K29A:5-PP-InsP4	-0.01	11.65	-11.66	0.7168	99	99	23	5488
M1A:1,5-[PP]2-InsP4 vs. K147A:InsP6	-0.01	14.96	-14.97	0.7168	99	99	29.54	5488
M1A:1,5-[PP]2-InsP4 vs. K147A:1,5-[PP]2-InsP4	-0.01	14.31	-14.32	0.7168	99	99	28.25	5488
M1A:1,5-[PP]2-InsP4 vs. K147A:3,5-[PP]2-InsP4	-0.01	11	-11.01	0.7168	99	99	21.72	5488
M1A:1,5-[PP]2-InsP4 vs. K147A:3-PP-InsP5	-0.01	13.38	-13.39	0.7168	99	99	26.42	5488
M1A:1,5-[PP]2-InsP4 vs. K147A:5-PP-InsP5	-0.01	15.99	-16	0.7168	99	99	31.57	5488
M1A:1,5-[PP]2-InsP4 vs. K147A:1-PP-InsP5	-0.01	16.52	-16.53	0.7168	99	99	32.61	5488
M1A:1,5-[PP]2-InsP4 vs. K147A:5-PP-InsP4	-0.01	15.41	-15.42	0.7168	99	99	30.42	5488
M1A:1,5-[PP]2-InsP4 vs. K150A:InsP6	-0.01	3.24	-3.25	0.7168	99	99	6.412	5488
M1A:1,5-[PP]2-InsP4 vs. K150A:1,5-[PP]2-InsP4	-0.01	3.93	-3.94	0.7168	99	99	7.774	5488
M1A:1,5-[PP]2-InsP4 vs. K150A:3,5-[PP]2-InsP4	-0.01	4.51	-4.52	0.7168	99	99	8.918	5488
M1A:1,5-[PP]2-InsP4 vs. K150A:3-PP-InsP5	-0.01	5.66	-5.67	0.7168	99	99	11.19	5488
M1A:1,5-[PP]2-InsP4 vs. K150A:5-PP-InsP5	-0.01	2.89	-2.9	0.7168	99	99	5.722	5488
M1A:1,5-[PP]2-InsP4 vs. K150A:1-PP-InsP5	-0.01	6.76	-6.77	0.7168	99	99	13.36	5488
M1A:1,5-[PP]2-InsP4 vs. K150A:5-PP-InsP4	-0.01	3.29	-3.3	0.7168	99	99	6.511	5488
M1A:1,5-[PP]2-InsP4 vs. K151A:InsP6	-0.01	8.18	-8.19	0.7168	99	99	16.16	5488
M1A:1,5-[PP]2-InsP4 vs. K151A:1,5-[PP]2-InsP4	-0.01	8.1	-8.11	0.7168	99	99	16	5488
M1A:1,5-[PP]2-InsP4 vs. K151A:3,5-[PP]2-InsP4	-0.01	17.06	-17.07	0.7168	99	99	33.68	5488
M1A:1,5-[PP]2-InsP4 vs. K151A:3-PP-InsP5	-0.01	18.71	-18.72	0.7168	99	99	36.93	5488
M1A:1,5-[PP]2-InsP4 vs. K151A:5-PP-InsP5	-0.01	9.32	-9.33	0.7168	99	99	18.41	5488
M1A:1,5-[PP]2-InsP4 vs. K151A:1-PP-InsP5	-0.01	18.45	-18.46	0.7168	99	99	36.42	5488
M1A:1,5-[PP]2-InsP4 vs. K151A:5-PP-InsP4	-0.01	13.84	-13.85	0.7168	99	99	27.33	5488
M1A:3,5-[PP]2-InsP4 vs. M1A:3-PP-InsP5	-0.03	0	-0.03	0.7168	99	99	0.05919	5488
M1A:3,5-[PP]2-InsP4 vs. M1A:5-PP-InsP5	-0.03	0.06	-0.09	0.7168	99	99	0.1776	5488
M1A:3,5-[PP]2-InsP4 vs. M1A:1-PP-InsP5	-0.03	-0.41	0.38	0.7168	99	99	0.7497	5488
M1A:3,5-[PP]2-InsP4 vs. M1A:5-PP-InsP4	-0.03	0.27	-0.3	0.7168	99	99	0.5919	5488
M1A:3,5-[PP]2-InsP4 vs. K2A:InsP6	-0.03	6.87	-6.9	0.7168	99	99	13.61	5488
M1A:3,5-[PP]2-InsP4 vs. K2A:1,5-[PP]2-InsP4	-0.03	14.45	-14.48	0.7168	99	99	28.57	5488
M1A:3,5-[PP]2-InsP4 vs. K2A:3,5-[PP]2-InsP4	-0.03	6.88	-6.91	0.7168	99	99	13.63	5488
M1A:3,5-[PP]2-InsP4 vs. K2A:3-PP-InsP5	-0.03	6.78	-6.81	0.7168	99	99	13.44	5488
M1A:3,5-[PP]2-InsP4 vs. K2A:5-PP-InsP5	-0.03	5.87	-5.9	0.7168	99	99	11.64	5488
M1A:3,5-[PP]2-InsP4 vs. K2A:1-PP-InsP5	-0.03	7.79	-7.82	0.7168	99	99	15.43	5488
M1A:3,5-[PP]2-InsP4 vs. K2A:5-PP-InsP4	-0.03	13.24	-13.27	0.7168	99	99	26.18	5488
M1A:3,5-[PP]2-InsP4 vs. K5A:InsP6	-0.03	2.89	-2.92	0.7168	99	99	5.761	5488
M1A:3,5-[PP]2-InsP4 vs. K5A:1,5-[PP]2-InsP4	-0.03	7.28	-7.31	0.7168	99	99	14.42	5488
M1A:3,5-[PP]2-InsP4 vs. K5A:3,5-[PP]2-InsP4	-0.03	1.98	-2.01	0.7168	99	99	3.966	5488
M1A:3,5-[PP]2-InsP4 vs. K5A:3-PP-InsP5	-0.03	2.32	-2.35	0.7168	99	99	4.636	5488
M1A:3,5-[PP]2-InsP4 vs. K5A:5-PP-InsP5	-0.03	3.77	-3.8	0.7168	99	99	7.497	5488
M1A:3,5-[PP]2-InsP4 vs. K5A:1-PP-InsP5	-0.03	2.95	-2.98	0.7168	99	99	5.879	5488
M1A:3,5-[PP]2-InsP4 vs. K5A:5-PP-InsP4	-0.03	2.55	-2.58	0.7168	99	99	5.09	5488
M1A:3,5-[PP]2-InsP4 vs. Y25A:InsP6	-0.03	5.64	-5.67	0.7168	99	99	11.19	5488
M1A:3,5-[PP]2-InsP4 vs. Y25A:1,5-[PP]2-InsP4	-0.03	5.59	-5.62	0.7168	99	99	11.09	5488
M1A:3,5-[PP]2-InsP4 vs. Y25A:3,5-[PP]2-InsP4	-0.03	2.14	-2.17	0.7168	99	99	4.281	5488
M1A:3,5-[PP]2-InsP4 vs. Y25A:3-PP-InsP5	-0.03	3.49	-3.52	0.7168	99	99	6.945	5488
M1A:3,5-[PP]2-InsP4 vs. Y25A:5-PP-InsP5	-0.03	-0.05	0.02	0.7168	99	99	0.03946	5488
M1A:3,5-[PP]2-InsP4 vs. Y25A:1-PP-InsP5	-0.03	0.89	-0.92	0.7168	99	99	1.815	5488
M1A:3,5-[PP]2-InsP4 vs. Y25A:5-PP-InsP4	-0.03	0.18	-0.21	0.7168	99	99	0.4143	5488
M1A:3,5-[PP]2-InsP4 vs. K29A:InsP6	-0.03	8.38	-8.41	0.7168	99	99	16.59	5488
M1A:3,5-[PP]2-InsP4 vs. K29A:1,5-[PP]2-InsP4	-0.03	14.5	-14.53	0.7168	99	99	28.67	5488
M1A:3,5-[PP]2-InsP4 vs. K29A:3,5-[PP]2-InsP4	-0.03	13.12	-13.15	0.7168	99	99	25.94	5488
M1A:3,5-[PP]2-InsP4 vs. K29A:3-PP-InsP5	-0.03	12.18	-12.21	0.7168	99	99	24.09	5488
M1A:3,5-[PP]2-InsP4 vs. K29A:5-PP-InsP5	-0.03	12.11	-12.14	0.7168	99	99	23.95	5488
M1A:3,5-[PP]2-InsP4 vs. K29A:1-PP-InsP5	-0.03	7.83	-7.86	0.7168	99	99	15.51	5488
M1A:3,5-[PP]2-InsP4 vs. K29A:5-PP-InsP4	-0.03	11.65	-11.68	0.7168	99	99	23.04	5488
M1A:3,5-[PP]2-InsP4 vs. K147A:InsP6	-0.03	14.96	-14.99	0.7168	99	99	29.57	5488
M1A:3,5-[PP]2-InsP4 vs. K147A:1,5-[PP]2-InsP4	-0.03	14.31	-14.34	0.7168	99	99	28.29	5488
M1A:3,5-[PP]2-InsP4 vs. K147A:3,5-[PP]2-InsP4	-0.03	11	-11.03	0.7168	99	99	21.76	5488
M1A:3,5-[PP]2-InsP4 vs. K147A:3-PP-InsP5	-0.03	13.38	-13.41	0.7168	99	99	26.46	5488
M1A:3,5-[PP]2-InsP4 vs. K147A:5-PP-InsP5	-0.03	15.99	-16.02	0.7168	99	99	31.61	5488
M1A:3,5-[PP]2-InsP4 vs. K147A:1-PP-InsP5	-0.03	16.52	-16.55	0.7168	99	99	32.65	5488
M1A:3,5-[PP]2-InsP4 vs. K147A:5-PP-InsP4	-0.03	15.41	-15.44	0.7168	99	99	30.46	5488
M1A:3,5-[PP]2-InsP4 vs. K150A:InsP6	-0.03	3.24	-3.27	0.7168	99	99	6.452	5488
M1A:3,5-[PP]2-InsP4 vs. K150A:1,5-[PP]2-InsP4	-0.03	3.93	-3.96	0.7168	99	99	7.813	5488
M1A:3,5-[PP]2-InsP4 vs. K150A:3,5-[PP]2-InsP4	-0.03	4.51	-4.54	0.7168	99	99	8.957	5488
M1A:3,5-[PP]2-InsP4 vs. K150A:3-PP-InsP5	-0.03	5.66	-5.69	0.7168	99	99	11.23	5488
M1A:3,5-[PP]2-InsP4 vs. K150A:5-PP-InsP5	-0.03	2.89	-2.92	0.7168	99	99	5.761	5488
M1A:3,5-[PP]2-InsP4 vs. K150A:1-PP-InsP5	-0.03	6.76	-6.79	0.7168	99	99	13.4	5488
M1A:3,5-[PP]2-InsP4 vs. K150A:5-PP-InsP4	-0.03	3.29	-3.32	0.7168	99	99	6.55	5488
M1A:3,5-[PP]2-InsP4 vs. K151A:InsP6	-0.03	8.18	-8.21	0.7168	99	99	16.2	5488
M1A:3,5-[PP]2-InsP4 vs. K151A:1,5-[PP]2-InsP4	-0.03	8.1	-8.13	0.7168	99	99	16.04	5488
M1A:3,5-[PP]2-InsP4 vs. K151A:3,5-[PP]2-InsP4	-0.03	17.06	-17.09	0.7168	99	99	33.72	5488
M1A:3,5-[PP]2-InsP4 vs. K151A:3-PP-InsP5	-0.03	18.71	-18.74	0.7168	99	99	36.97	5488
M1A:3,5-[PP]2-InsP4 vs. K151A:5-PP-InsP5	-0.03	9.32	-9.35	0.7168	99	99	18.45	5488
M1A:3,5-[PP]2-InsP4 vs. K151A:1-PP-InsP5	-0.03	18.45	-18.48	0.7168	99	99	36.46	5488
M1A:3,5-[PP]2-InsP4 vs. K151A:5-PP-InsP4	-0.03	13.84	-13.87	0.7168	99	99	27.37	5488
M1A:3-PP-InsP5 vs. M1A:5-PP-InsP5	0	0.06	-0.06	0.7168	99	99	0.1184	5488
M1A:3-PP-InsP5 vs. M1A:1-PP-InsP5	0	-0.41	0.41	0.7168	99	99	0.8089	5488
M1A:3-PP-InsP5 vs. M1A:5-PP-InsP4	0	0.27	-0.27	0.7168	99	99	0.5327	5488
M1A:3-PP-InsP5 vs. K2A:InsP6	0	6.87	-6.87	0.7168	99	99	13.55	5488
M1A:3-PP-InsP5 vs. K2A:1,5-[PP]2-InsP4	0	14.45	-14.45	0.7168	99	99	28.51	5488
M1A:3-PP-InsP5 vs. K2A:3,5-[PP]2-InsP4	0	6.88	-6.88	0.7168	99	99	13.57	5488
M1A:3-PP-InsP5 vs. K2A:3-PP-InsP5	0	6.78	-6.78	0.7168	99	99	13.38	5488
M1A:3-PP-InsP5 vs. K2A:5-PP-InsP5	0	5.87	-5.87	0.7168	99	99	11.58	5488
M1A:3-PP-InsP5 vs. K2A:1-PP-InsP5	0	7.79	-7.79	0.7168	99	99	15.37	5488
M1A:3-PP-InsP5 vs. K2A:5-PP-InsP4	0	13.24	-13.24	0.7168	99	99	26.12	5488
M1A:3-PP-InsP5 vs. K5A:InsP6	0	2.89	-2.89	0.7168	99	99	5.702	5488
M1A:3-PP-InsP5 vs. K5A:1,5-[PP]2-InsP4	0	7.28	-7.28	0.7168	99	99	14.36	5488
M1A:3-PP-InsP5 vs. K5A:3,5-[PP]2-InsP4	0	1.98	-1.98	0.7168	99	99	3.906	5488
M1A:3-PP-InsP5 vs. K5A:3-PP-InsP5	0	2.32	-2.32	0.7168	99	99	4.577	5488
M1A:3-PP-InsP5 vs. K5A:5-PP-InsP5	0	3.77	-3.77	0.7168	99	99	7.438	5488
M1A:3-PP-InsP5 vs. K5A:1-PP-InsP5	0	2.95	-2.95	0.7168	99	99	5.82	5488
M1A:3-PP-InsP5 vs. K5A:5-PP-InsP4	0	2.55	-2.55	0.7168	99	99	5.031	5488
M1A:3-PP-InsP5 vs. Y25A:InsP6	0	5.64	-5.64	0.7168	99	99	11.13	5488
M1A:3-PP-InsP5 vs. Y25A:1,5-[PP]2-InsP4	0	5.59	-5.59	0.7168	99	99	11.03	5488
M1A:3-PP-InsP5 vs. Y25A:3,5-[PP]2-InsP4	0	2.14	-2.14	0.7168	99	99	4.222	5488
M1A:3-PP-InsP5 vs. Y25A:3-PP-InsP5	0	3.49	-3.49	0.7168	99	99	6.886	5488
M1A:3-PP-InsP5 vs. Y25A:5-PP-InsP5	0	-0.05	0.05	0.7168	99	99	0.09865	5488
M1A:3-PP-InsP5 vs. Y25A:1-PP-InsP5	0	0.89	-0.89	0.7168	99	99	1.756	5488
M1A:3-PP-InsP5 vs. Y25A:5-PP-InsP4	0	0.18	-0.18	0.7168	99	99	0.3551	5488
M1A:3-PP-InsP5 vs. K29A:InsP6	0	8.38	-8.38	0.7168	99	99	16.53	5488
M1A:3-PP-InsP5 vs. K29A:1,5-[PP]2-InsP4	0	14.5	-14.5	0.7168	99	99	28.61	5488
M1A:3-PP-InsP5 vs. K29A:3,5-[PP]2-InsP4	0	13.12	-13.12	0.7168	99	99	25.89	5488
M1A:3-PP-InsP5 vs. K29A:3-PP-InsP5	0	12.18	-12.18	0.7168	99	99	24.03	5488
M1A:3-PP-InsP5 vs. K29A:5-PP-InsP5	0	12.11	-12.11	0.7168	99	99	23.89	5488
M1A:3-PP-InsP5 vs. K29A:1-PP-InsP5	0	7.83	-7.83	0.7168	99	99	15.45	5488
M1A:3-PP-InsP5 vs. K29A:5-PP-InsP4	0	11.65	-11.65	0.7168	99	99	22.99	5488
M1A:3-PP-InsP5 vs. K147A:InsP6	0	14.96	-14.96	0.7168	99	99	29.52	5488
M1A:3-PP-InsP5 vs. K147A:1,5-[PP]2-InsP4	0	14.31	-14.31	0.7168	99	99	28.23	5488
M1A:3-PP-InsP5 vs. K147A:3,5-[PP]2-InsP4	0	11	-11	0.7168	99	99	21.7	5488
M1A:3-PP-InsP5 vs. K147A:3-PP-InsP5	0	13.38	-13.38	0.7168	99	99	26.4	5488
M1A:3-PP-InsP5 vs. K147A:5-PP-InsP5	0	15.99	-15.99	0.7168	99	99	31.55	5488
M1A:3-PP-InsP5 vs. K147A:1-PP-InsP5	0	16.52	-16.52	0.7168	99	99	32.59	5488
M1A:3-PP-InsP5 vs. K147A:5-PP-InsP4	0	15.41	-15.41	0.7168	99	99	30.4	5488
M1A:3-PP-InsP5 vs. K150A:InsP6	0	3.24	-3.24	0.7168	99	99	6.392	5488
M1A:3-PP-InsP5 vs. K150A:1,5-[PP]2-InsP4	0	3.93	-3.93	0.7168	99	99	7.754	5488
M1A:3-PP-InsP5 vs. K150A:3,5-[PP]2-InsP4	0	4.51	-4.51	0.7168	99	99	8.898	5488
M1A:3-PP-InsP5 vs. K150A:3-PP-InsP5	0	5.66	-5.66	0.7168	99	99	11.17	5488
M1A:3-PP-InsP5 vs. K150A:5-PP-InsP5	0	2.89	-2.89	0.7168	99	99	5.702	5488
M1A:3-PP-InsP5 vs. K150A:1-PP-InsP5	0	6.76	-6.76	0.7168	99	99	13.34	5488
M1A:3-PP-InsP5 vs. K150A:5-PP-InsP4	0	3.29	-3.29	0.7168	99	99	6.491	5488
M1A:3-PP-InsP5 vs. K151A:InsP6	0	8.18	-8.18	0.7168	99	99	16.14	5488
M1A:3-PP-InsP5 vs. K151A:1,5-[PP]2-InsP4	0	8.1	-8.1	0.7168	99	99	15.98	5488
M1A:3-PP-InsP5 vs. K151A:3,5-[PP]2-InsP4	0	17.06	-17.06	0.7168	99	99	33.66	5488
M1A:3-PP-InsP5 vs. K151A:3-PP-InsP5	0	18.71	-18.71	0.7168	99	99	36.91	5488
M1A:3-PP-InsP5 vs. K151A:5-PP-InsP5	0	9.32	-9.32	0.7168	99	99	18.39	5488
M1A:3-PP-InsP5 vs. K151A:1-PP-InsP5	0	18.45	-18.45	0.7168	99	99	36.4	5488
M1A:3-PP-InsP5 vs. K151A:5-PP-InsP4	0	13.84	-13.84	0.7168	99	99	27.31	5488
M1A:5-PP-InsP5 vs. M1A:1-PP-InsP5	0.06	-0.41	0.47	0.7168	99	99	0.9273	5488
M1A:5-PP-InsP5 vs. M1A:5-PP-InsP4	0.06	0.27	-0.21	0.7168	99	99	0.4143	5488
M1A:5-PP-InsP5 vs. K2A:InsP6	0.06	6.87	-6.81	0.7168	99	99	13.44	5488
M1A:5-PP-InsP5 vs. K2A:1,5-[PP]2-InsP4	0.06	14.45	-14.39	0.7168	99	99	28.39	5488
M1A:5-PP-InsP5 vs. K2A:3,5-[PP]2-InsP4	0.06	6.88	-6.82	0.7168	99	99	13.46	5488
M1A:5-PP-InsP5 vs. K2A:3-PP-InsP5	0.06	6.78	-6.72	0.7168	99	99	13.26	5488
M1A:5-PP-InsP5 vs. K2A:5-PP-InsP5	0.06	5.87	-5.81	0.7168	99	99	11.46	5488
M1A:5-PP-InsP5 vs. K2A:1-PP-InsP5	0.06	7.79	-7.73	0.7168	99	99	15.25	5488
M1A:5-PP-InsP5 vs. K2A:5-PP-InsP4	0.06	13.24	-13.18	0.7168	99	99	26	5488
M1A:5-PP-InsP5 vs. K5A:InsP6	0.06	2.89	-2.83	0.7168	99	99	5.584	5488
M1A:5-PP-InsP5 vs. K5A:1,5-[PP]2-InsP4	0.06	7.28	-7.22	0.7168	99	99	14.24	5488
M1A:5-PP-InsP5 vs. K5A:3,5-[PP]2-InsP4	0.06	1.98	-1.92	0.7168	99	99	3.788	5488
M1A:5-PP-InsP5 vs. K5A:3-PP-InsP5	0.06	2.32	-2.26	0.7168	99	99	4.459	5488
M1A:5-PP-InsP5 vs. K5A:5-PP-InsP5	0.06	3.77	-3.71	0.7168	99	99	7.32	5488
M1A:5-PP-InsP5 vs. K5A:1-PP-InsP5	0.06	2.95	-2.89	0.7168	99	99	5.702	5488
M1A:5-PP-InsP5 vs. K5A:5-PP-InsP4	0.06	2.55	-2.49	0.7168	99	99	4.913	5488
M1A:5-PP-InsP5 vs. Y25A:InsP6	0.06	5.64	-5.58	0.7168	99	99	11.01	5488
M1A:5-PP-InsP5 vs. Y25A:1,5-[PP]2-InsP4	0.06	5.59	-5.53	0.7168	99	99	10.91	5488
M1A:5-PP-InsP5 vs. Y25A:3,5-[PP]2-InsP4	0.06	2.14	-2.08	0.7168	99	99	4.104	5488
M1A:5-PP-InsP5 vs. Y25A:3-PP-InsP5	0.06	3.49	-3.43	0.7168	99	99	6.767	5488
M1A:5-PP-InsP5 vs. Y25A:5-PP-InsP5	0.06	-0.05	0.11	0.7168	99	99	0.217	5488
M1A:5-PP-InsP5 vs. Y25A:1-PP-InsP5	0.06	0.89	-0.83	0.7168	99	99	1.638	5488
M1A:5-PP-InsP5 vs. Y25A:5-PP-InsP4	0.06	0.18	-0.12	0.7168	99	99	0.2368	5488
M1A:5-PP-InsP5 vs. K29A:InsP6	0.06	8.38	-8.32	0.7168	99	99	16.42	5488
M1A:5-PP-InsP5 vs. K29A:1,5-[PP]2-InsP4	0.06	14.5	-14.44	0.7168	99	99	28.49	5488
M1A:5-PP-InsP5 vs. K29A:3,5-[PP]2-InsP4	0.06	13.12	-13.06	0.7168	99	99	25.77	5488
M1A:5-PP-InsP5 vs. K29A:3-PP-InsP5	0.06	12.18	-12.12	0.7168	99	99	23.91	5488
M1A:5-PP-InsP5 vs. K29A:5-PP-InsP5	0.06	12.11	-12.05	0.7168	99	99	23.77	5488
M1A:5-PP-InsP5 vs. K29A:1-PP-InsP5	0.06	7.83	-7.77	0.7168	99	99	15.33	5488
M1A:5-PP-InsP5 vs. K29A:5-PP-InsP4	0.06	11.65	-11.59	0.7168	99	99	22.87	5488
M1A:5-PP-InsP5 vs. K147A:InsP6	0.06	14.96	-14.9	0.7168	99	99	29.4	5488
M1A:5-PP-InsP5 vs. K147A:1,5-[PP]2-InsP4	0.06	14.31	-14.25	0.7168	99	99	28.11	5488
M1A:5-PP-InsP5 vs. K147A:3,5-[PP]2-InsP4	0.06	11	-10.94	0.7168	99	99	21.58	5488
M1A:5-PP-InsP5 vs. K147A:3-PP-InsP5	0.06	13.38	-13.32	0.7168	99	99	26.28	5488
M1A:5-PP-InsP5 vs. K147A:5-PP-InsP5	0.06	15.99	-15.93	0.7168	99	99	31.43	5488
M1A:5-PP-InsP5 vs. K147A:1-PP-InsP5	0.06	16.52	-16.46	0.7168	99	99	32.48	5488
M1A:5-PP-InsP5 vs. K147A:5-PP-InsP4	0.06	15.41	-15.35	0.7168	99	99	30.29	5488
M1A:5-PP-InsP5 vs. K150A:InsP6	0.06	3.24	-3.18	0.7168	99	99	6.274	5488
M1A:5-PP-InsP5 vs. K150A:1,5-[PP]2-InsP4	0.06	3.93	-3.87	0.7168	99	99	7.635	5488
M1A:5-PP-InsP5 vs. K150A:3,5-[PP]2-InsP4	0.06	4.51	-4.45	0.7168	99	99	8.78	5488
M1A:5-PP-InsP5 vs. K150A:3-PP-InsP5	0.06	5.66	-5.6	0.7168	99	99	11.05	5488
M1A:5-PP-InsP5 vs. K150A:5-PP-InsP5	0.06	2.89	-2.83	0.7168	99	99	5.584	5488
M1A:5-PP-InsP5 vs. K150A:1-PP-InsP5	0.06	6.76	-6.7	0.7168	99	99	13.22	5488
M1A:5-PP-InsP5 vs. K150A:5-PP-InsP4	0.06	3.29	-3.23	0.7168	99	99	6.373	5488
M1A:5-PP-InsP5 vs. K151A:InsP6	0.06	8.18	-8.12	0.7168	99	99	16.02	5488
M1A:5-PP-InsP5 vs. K151A:1,5-[PP]2-InsP4	0.06	8.1	-8.04	0.7168	99	99	15.86	5488
M1A:5-PP-InsP5 vs. K151A:3,5-[PP]2-InsP4	0.06	17.06	-17	0.7168	99	99	33.54	5488
M1A:5-PP-InsP5 vs. K151A:3-PP-InsP5	0.06	18.71	-18.65	0.7168	99	99	36.8	5488
M1A:5-PP-InsP5 vs. K151A:5-PP-InsP5	0.06	9.32	-9.26	0.7168	99	99	18.27	5488
M1A:5-PP-InsP5 vs. K151A:1-PP-InsP5	0.06	18.45	-18.39	0.7168	99	99	36.28	5488
M1A:5-PP-InsP5 vs. K151A:5-PP-InsP4	0.06	13.84	-13.78	0.7168	99	99	27.19	5488
M1A:1-PP-InsP5 vs. M1A:5-PP-InsP4	-0.41	0.27	-0.68	0.7168	99	99	1.342	5488
M1A:1-PP-InsP5 vs. K2A:InsP6	-0.41	6.87	-7.28	0.7168	99	99	14.36	5488
M1A:1-PP-InsP5 vs. K2A:1,5-[PP]2-InsP4	-0.41	14.45	-14.86	0.7168	99	99	29.32	5488
M1A:1-PP-InsP5 vs. K2A:3,5-[PP]2-InsP4	-0.41	6.88	-7.29	0.7168	99	99	14.38	5488
M1A:1-PP-InsP5 vs. K2A:3-PP-InsP5	-0.41	6.78	-7.19	0.7168	99	99	14.19	5488
M1A:1-PP-InsP5 vs. K2A:5-PP-InsP5	-0.41	5.87	-6.28	0.7168	99	99	12.39	5488
M1A:1-PP-InsP5 vs. K2A:1-PP-InsP5	-0.41	7.79	-8.2	0.7168	99	99	16.18	5488
M1A:1-PP-InsP5 vs. K2A:5-PP-InsP4	-0.41	13.24	-13.65	0.7168	99	99	26.93	5488
M1A:1-PP-InsP5 vs. K5A:InsP6	-0.41	2.89	-3.3	0.7168	99	99	6.511	5488
M1A:1-PP-InsP5 vs. K5A:1,5-[PP]2-InsP4	-0.41	7.28	-7.69	0.7168	99	99	15.17	5488
M1A:1-PP-InsP5 vs. K5A:3,5-[PP]2-InsP4	-0.41	1.98	-2.39	0.7168	99	99	4.715	5488
M1A:1-PP-InsP5 vs. K5A:3-PP-InsP5	-0.41	2.32	-2.73	0.7168	99	99	5.386	5488
M1A:1-PP-InsP5 vs. K5A:5-PP-InsP5	-0.41	3.77	-4.18	0.7168	99	99	8.247	5488
M1A:1-PP-InsP5 vs. K5A:1-PP-InsP5	-0.41	2.95	-3.36	0.7168	99	99	6.629	5488
M1A:1-PP-InsP5 vs. K5A:5-PP-InsP4	-0.41	2.55	-2.96	0.7168	99	99	5.84	5488
M1A:1-PP-InsP5 vs. Y25A:InsP6	-0.41	5.64	-6.05	0.7168	99	99	11.94	5488
M1A:1-PP-InsP5 vs. Y25A:1,5-[PP]2-InsP4	-0.41	5.59	-6	0.7168	99	99	11.84	5488
M1A:1-PP-InsP5 vs. Y25A:3,5-[PP]2-InsP4	-0.41	2.14	-2.55	0.7168	99	99	5.031	5488
M1A:1-PP-InsP5 vs. Y25A:3-PP-InsP5	-0.41	3.49	-3.9	0.7168	99	99	7.695	5488
M1A:1-PP-InsP5 vs. Y25A:5-PP-InsP5	-0.41	-0.05	-0.36	0.7168	99	99	0.7103	5488
M1A:1-PP-InsP5 vs. Y25A:1-PP-InsP5	-0.41	0.89	-1.3	0.7168	99	99	2.565	5488
M1A:1-PP-InsP5 vs. Y25A:5-PP-InsP4	-0.41	0.18	-0.59	0.7168	99	99	1.164	5488
M1A:1-PP-InsP5 vs. K29A:InsP6	-0.41	8.38	-8.79	0.7168	99	99	17.34	5488
M1A:1-PP-InsP5 vs. K29A:1,5-[PP]2-InsP4	-0.41	14.5	-14.91	0.7168	99	99	29.42	5488
M1A:1-PP-InsP5 vs. K29A:3,5-[PP]2-InsP4	-0.41	13.12	-13.53	0.7168	99	99	26.69	5488
M1A:1-PP-InsP5 vs. K29A:3-PP-InsP5	-0.41	12.18	-12.59	0.7168	99	99	24.84	5488
M1A:1-PP-InsP5 vs. K29A:5-PP-InsP5	-0.41	12.11	-12.52	0.7168	99	99	24.7	5488
M1A:1-PP-InsP5 vs. K29A:1-PP-InsP5	-0.41	7.83	-8.24	0.7168	99	99	16.26	5488
M1A:1-PP-InsP5 vs. K29A:5-PP-InsP4	-0.41	11.65	-12.06	0.7168	99	99	23.79	5488
M1A:1-PP-InsP5 vs. K147A:InsP6	-0.41	14.96	-15.37	0.7168	99	99	30.32	5488
M1A:1-PP-InsP5 vs. K147A:1,5-[PP]2-InsP4	-0.41	14.31	-14.72	0.7168	99	99	29.04	5488
M1A:1-PP-InsP5 vs. K147A:3,5-[PP]2-InsP4	-0.41	11	-11.41	0.7168	99	99	22.51	5488
M1A:1-PP-InsP5 vs. K147A:3-PP-InsP5	-0.41	13.38	-13.79	0.7168	99	99	27.21	5488
M1A:1-PP-InsP5 vs. K147A:5-PP-InsP5	-0.41	15.99	-16.4	0.7168	99	99	32.36	5488
M1A:1-PP-InsP5 vs. K147A:1-PP-InsP5	-0.41	16.52	-16.93	0.7168	99	99	33.4	5488
M1A:1-PP-InsP5 vs. K147A:5-PP-InsP4	-0.41	15.41	-15.82	0.7168	99	99	31.21	5488
M1A:1-PP-InsP5 vs. K150A:InsP6	-0.41	3.24	-3.65	0.7168	99	99	7.201	5488
M1A:1-PP-InsP5 vs. K150A:1,5-[PP]2-InsP4	-0.41	3.93	-4.34	0.7168	99	99	8.563	5488
M1A:1-PP-InsP5 vs. K150A:3,5-[PP]2-InsP4	-0.41	4.51	-4.92	0.7168	99	99	9.707	5488
M1A:1-PP-InsP5 vs. K150A:3-PP-InsP5	-0.41	5.66	-6.07	0.7168	99	99	11.98	5488
M1A:1-PP-InsP5 vs. K150A:5-PP-InsP5	-0.41	2.89	-3.3	0.7168	99	99	6.511	5488
M1A:1-PP-InsP5 vs. K150A:1-PP-InsP5	-0.41	6.76	-7.17	0.7168	99	99	14.15	5488
M1A:1-PP-InsP5 vs. K150A:5-PP-InsP4	-0.41	3.29	-3.7	0.7168	99	99	7.3	5488
M1A:1-PP-InsP5 vs. K151A:InsP6	-0.41	8.18	-8.59	0.7168	99	99	16.95	5488
M1A:1-PP-InsP5 vs. K151A:1,5-[PP]2-InsP4	-0.41	8.1	-8.51	0.7168	99	99	16.79	5488
M1A:1-PP-InsP5 vs. K151A:3,5-[PP]2-InsP4	-0.41	17.06	-17.47	0.7168	99	99	34.47	5488
M1A:1-PP-InsP5 vs. K151A:3-PP-InsP5	-0.41	18.71	-19.12	0.7168	99	99	37.72	5488
M1A:1-PP-InsP5 vs. K151A:5-PP-InsP5	-0.41	9.32	-9.73	0.7168	99	99	19.2	5488
M1A:1-PP-InsP5 vs. K151A:1-PP-InsP5	-0.41	18.45	-18.86	0.7168	99	99	37.21	5488
M1A:1-PP-InsP5 vs. K151A:5-PP-InsP4	-0.41	13.84	-14.25	0.7168	99	99	28.11	5488
M1A:5-PP-InsP4 vs. K2A:InsP6	0.27	6.87	-6.6	0.7168	99	99	13.02	5488
M1A:5-PP-InsP4 vs. K2A:1,5-[PP]2-InsP4	0.27	14.45	-14.18	0.7168	99	99	27.98	5488
M1A:5-PP-InsP4 vs. K2A:3,5-[PP]2-InsP4	0.27	6.88	-6.61	0.7168	99	99	13.04	5488
M1A:5-PP-InsP4 vs. K2A:3-PP-InsP5	0.27	6.78	-6.51	0.7168	99	99	12.84	5488
M1A:5-PP-InsP4 vs. K2A:5-PP-InsP5	0.27	5.87	-5.6	0.7168	99	99	11.05	5488
M1A:5-PP-InsP4 vs. K2A:1-PP-InsP5	0.27	7.79	-7.52	0.7168	99	99	14.84	5488
M1A:5-PP-InsP4 vs. K2A:5-PP-InsP4	0.27	13.24	-12.97	0.7168	99	99	25.59	5488
M1A:5-PP-InsP4 vs. K5A:InsP6	0.27	2.89	-2.62	0.7168	99	99	5.169	5488
M1A:5-PP-InsP4 vs. K5A:1,5-[PP]2-InsP4	0.27	7.28	-7.01	0.7168	99	99	13.83	5488
M1A:5-PP-InsP4 vs. K5A:3,5-[PP]2-InsP4	0.27	1.98	-1.71	0.7168	99	99	3.374	5488
M1A:5-PP-InsP4 vs. K5A:3-PP-InsP5	0.27	2.32	-2.05	0.7168	99	99	4.045	5488
M1A:5-PP-InsP4 vs. K5A:5-PP-InsP5	0.27	3.77	-3.5	0.7168	99	99	6.905	5488
M1A:5-PP-InsP4 vs. K5A:1-PP-InsP5	0.27	2.95	-2.68	0.7168	99	99	5.288	5488
M1A:5-PP-InsP4 vs. K5A:5-PP-InsP4	0.27	2.55	-2.28	0.7168	99	99	4.498	5488
M1A:5-PP-InsP4 vs. Y25A:InsP6	0.27	5.64	-5.37	0.7168	99	99	10.59	5488
M1A:5-PP-InsP4 vs. Y25A:1,5-[PP]2-InsP4	0.27	5.59	-5.32	0.7168	99	99	10.5	5488
M1A:5-PP-InsP4 vs. Y25A:3,5-[PP]2-InsP4	0.27	2.14	-1.87	0.7168	99	99	3.689	5488
M1A:5-PP-InsP4 vs. Y25A:3-PP-InsP5	0.27	3.49	-3.22	0.7168	99	99	6.353	5488
M1A:5-PP-InsP4 vs. Y25A:5-PP-InsP5	0.27	-0.05	0.32	0.7168	99	99	0.6314	5488
M1A:5-PP-InsP4 vs. Y25A:1-PP-InsP5	0.27	0.89	-0.62	0.7168	99	99	1.223	5488
M1A:5-PP-InsP4 vs. Y25A:5-PP-InsP4	0.27	0.18	0.09	0.7168	99	99	0.1776	5488
M1A:5-PP-InsP4 vs. K29A:InsP6	0.27	8.38	-8.11	0.7168	99	99	16	5488
M1A:5-PP-InsP4 vs. K29A:1,5-[PP]2-InsP4	0.27	14.5	-14.23	0.7168	99	99	28.08	5488
M1A:5-PP-InsP4 vs. K29A:3,5-[PP]2-InsP4	0.27	13.12	-12.85	0.7168	99	99	25.35	5488
M1A:5-PP-InsP4 vs. K29A:3-PP-InsP5	0.27	12.18	-11.91	0.7168	99	99	23.5	5488
M1A:5-PP-InsP4 vs. K29A:5-PP-InsP5	0.27	12.11	-11.84	0.7168	99	99	23.36	5488
M1A:5-PP-InsP4 vs. K29A:1-PP-InsP5	0.27	7.83	-7.56	0.7168	99	99	14.92	5488
M1A:5-PP-InsP4 vs. K29A:5-PP-InsP4	0.27	11.65	-11.38	0.7168	99	99	22.45	5488
M1A:5-PP-InsP4 vs. K147A:InsP6	0.27	14.96	-14.69	0.7168	99	99	28.98	5488
M1A:5-PP-InsP4 vs. K147A:1,5-[PP]2-InsP4	0.27	14.31	-14.04	0.7168	99	99	27.7	5488
M1A:5-PP-InsP4 vs. K147A:3,5-[PP]2-InsP4	0.27	11	-10.73	0.7168	99	99	21.17	5488
M1A:5-PP-InsP4 vs. K147A:3-PP-InsP5	0.27	13.38	-13.11	0.7168	99	99	25.87	5488
M1A:5-PP-InsP4 vs. K147A:5-PP-InsP5	0.27	15.99	-15.72	0.7168	99	99	31.02	5488
M1A:5-PP-InsP4 vs. K147A:1-PP-InsP5	0.27	16.52	-16.25	0.7168	99	99	32.06	5488
M1A:5-PP-InsP4 vs. K147A:5-PP-InsP4	0.27	15.41	-15.14	0.7168	99	99	29.87	5488
M1A:5-PP-InsP4 vs. K150A:InsP6	0.27	3.24	-2.97	0.7168	99	99	5.86	5488
M1A:5-PP-InsP4 vs. K150A:1,5-[PP]2-InsP4	0.27	3.93	-3.66	0.7168	99	99	7.221	5488
M1A:5-PP-InsP4 vs. K150A:3,5-[PP]2-InsP4	0.27	4.51	-4.24	0.7168	99	99	8.365	5488
M1A:5-PP-InsP4 vs. K150A:3-PP-InsP5	0.27	5.66	-5.39	0.7168	99	99	10.63	5488
M1A:5-PP-InsP4 vs. K150A:5-PP-InsP5	0.27	2.89	-2.62	0.7168	99	99	5.169	5488
M1A:5-PP-InsP4 vs. K150A:1-PP-InsP5	0.27	6.76	-6.49	0.7168	99	99	12.8	5488
M1A:5-PP-InsP4 vs. K150A:5-PP-InsP4	0.27	3.29	-3.02	0.7168	99	99	5.958	5488
M1A:5-PP-InsP4 vs. K151A:InsP6	0.27	8.18	-7.91	0.7168	99	99	15.61	5488
M1A:5-PP-InsP4 vs. K151A:1,5-[PP]2-InsP4	0.27	8.1	-7.83	0.7168	99	99	15.45	5488
M1A:5-PP-InsP4 vs. K151A:3,5-[PP]2-InsP4	0.27	17.06	-16.79	0.7168	99	99	33.13	5488
M1A:5-PP-InsP4 vs. K151A:3-PP-InsP5	0.27	18.71	-18.44	0.7168	99	99	36.38	5488
M1A:5-PP-InsP4 vs. K151A:5-PP-InsP5	0.27	9.32	-9.05	0.7168	99	99	17.86	5488
M1A:5-PP-InsP4 vs. K151A:1-PP-InsP5	0.27	18.45	-18.18	0.7168	99	99	35.87	5488
M1A:5-PP-InsP4 vs. K151A:5-PP-InsP4	0.27	13.84	-13.57	0.7168	99	99	26.77	5488
K2A:InsP6 vs. K2A:1,5-[PP]2-InsP4	6.87	14.45	-7.58	0.7168	99	99	14.96	5488
K2A:InsP6 vs. K2A:3,5-[PP]2-InsP4	6.87	6.88	-0.01	0.7168	99	99	0.01973	5488
K2A:InsP6 vs. K2A:3-PP-InsP5	6.87	6.78	0.09	0.7168	99	99	0.1776	5488
K2A:InsP6 vs. K2A:5-PP-InsP5	6.87	5.87	1	0.7168	99	99	1.973	5488
K2A:InsP6 vs. K2A:1-PP-InsP5	6.87	7.79	-0.92	0.7168	99	99	1.815	5488
K2A:InsP6 vs. K2A:5-PP-InsP4	6.87	13.24	-6.37	0.7168	99	99	12.57	5488
K2A:InsP6 vs. K5A:InsP6	6.87	2.89	3.98	0.7168	99	99	7.852	5488
K2A:InsP6 vs. K5A:1,5-[PP]2-InsP4	6.87	7.28	-0.41	0.7168	99	99	0.8089	5488
K2A:InsP6 vs. K5A:3,5-[PP]2-InsP4	6.87	1.98	4.89	0.7168	99	99	9.648	5488
K2A:InsP6 vs. K5A:3-PP-InsP5	6.87	2.32	4.55	0.7168	99	99	8.977	5488
K2A:InsP6 vs. K5A:5-PP-InsP5	6.87	3.77	3.1	0.7168	99	99	6.116	5488
K2A:InsP6 vs. K5A:1-PP-InsP5	6.87	2.95	3.92	0.7168	99	99	7.734	5488
K2A:InsP6 vs. K5A:5-PP-InsP4	6.87	2.55	4.32	0.7168	99	99	8.523	5488
K2A:InsP6 vs. Y25A:InsP6	6.87	5.64	1.23	0.7168	99	99	2.427	5488
K2A:InsP6 vs. Y25A:1,5-[PP]2-InsP4	6.87	5.59	1.28	0.7168	99	99	2.525	5488
K2A:InsP6 vs. Y25A:3,5-[PP]2-InsP4	6.87	2.14	4.73	0.7168	99	99	9.332	5488
K2A:InsP6 vs. Y25A:3-PP-InsP5	6.87	3.49	3.38	0.7168	99	99	6.669	5488
K2A:InsP6 vs. Y25A:5-PP-InsP5	6.87	-0.05	6.92	0.7168	99	99	13.65	5488
K2A:InsP6 vs. Y25A:1-PP-InsP5	6.87	0.89	5.98	0.7168	99	99	11.8	5488
K2A:InsP6 vs. Y25A:5-PP-InsP4	6.87	0.18	6.69	0.7168	99	99	13.2	5488
K2A:InsP6 vs. K29A:InsP6	6.87	8.38	-1.51	0.7168	99	99	2.979	5488
K2A:InsP6 vs. K29A:1,5-[PP]2-InsP4	6.87	14.5	-7.63	0.7168	99	99	15.05	5488
K2A:InsP6 vs. K29A:3,5-[PP]2-InsP4	6.87	13.12	-6.25	0.7168	99	99	12.33	5488
K2A:InsP6 vs. K29A:3-PP-InsP5	6.87	12.18	-5.31	0.7168	99	99	10.48	5488
K2A:InsP6 vs. K29A:5-PP-InsP5	6.87	12.11	-5.24	0.7168	99	99	10.34	5488
K2A:InsP6 vs. K29A:1-PP-InsP5	6.87	7.83	-0.96	0.7168	99	99	1.894	5488
K2A:InsP6 vs. K29A:5-PP-InsP4	6.87	11.65	-4.78	0.7168	99	99	9.431	5488
K2A:InsP6 vs. K147A:InsP6	6.87	14.96	-8.09	0.7168	99	99	15.96	5488
K2A:InsP6 vs. K147A:1,5-[PP]2-InsP4	6.87	14.31	-7.44	0.7168	99	99	14.68	5488
K2A:InsP6 vs. K147A:3,5-[PP]2-InsP4	6.87	11	-4.13	0.7168	99	99	8.148	5488
K2A:InsP6 vs. K147A:3-PP-InsP5	6.87	13.38	-6.51	0.7168	99	99	12.84	5488
K2A:InsP6 vs. K147A:5-PP-InsP5	6.87	15.99	-9.12	0.7168	99	99	17.99	5488
K2A:InsP6 vs. K147A:1-PP-InsP5	6.87	16.52	-9.65	0.7168	99	99	19.04	5488
K2A:InsP6 vs. K147A:5-PP-InsP4	6.87	15.41	-8.54	0.7168	99	99	16.85	5488
K2A:InsP6 vs. K150A:InsP6	6.87	3.24	3.63	0.7168	99	99	7.162	5488
K2A:InsP6 vs. K150A:1,5-[PP]2-InsP4	6.87	3.93	2.94	0.7168	99	99	5.801	5488
K2A:InsP6 vs. K150A:3,5-[PP]2-InsP4	6.87	4.51	2.36	0.7168	99	99	4.656	5488
K2A:InsP6 vs. K150A:3-PP-InsP5	6.87	5.66	1.21	0.7168	99	99	2.387	5488
K2A:InsP6 vs. K150A:5-PP-InsP5	6.87	2.89	3.98	0.7168	99	99	7.852	5488
K2A:InsP6 vs. K150A:1-PP-InsP5	6.87	6.76	0.11	0.7168	99	99	0.217	5488
K2A:InsP6 vs. K150A:5-PP-InsP4	6.87	3.29	3.58	0.7168	99	99	7.063	5488
K2A:InsP6 vs. K151A:InsP6	6.87	8.18	-1.31	0.7168	99	99	2.585	5488
K2A:InsP6 vs. K151A:1,5-[PP]2-InsP4	6.87	8.1	-1.23	0.7168	99	99	2.427	5488
K2A:InsP6 vs. K151A:3,5-[PP]2-InsP4	6.87	17.06	-10.19	0.7168	99	99	20.1	5488
K2A:InsP6 vs. K151A:3-PP-InsP5	6.87	18.71	-11.84	0.7168	99	99	23.36	5488
K2A:InsP6 vs. K151A:5-PP-InsP5	6.87	9.32	-2.45	0.7168	99	99	4.834	5488
K2A:InsP6 vs. K151A:1-PP-InsP5	6.87	18.45	-11.58	0.7168	99	99	22.85	5488
K2A:InsP6 vs. K151A:5-PP-InsP4	6.87	13.84	-6.97	0.7168	99	99	13.75	5488
K2A:1,5-[PP]2-InsP4 vs. K2A:3,5-[PP]2-InsP4	14.45	6.88	7.57	0.7168	99	99	14.94	5488
K2A:1,5-[PP]2-InsP4 vs. K2A:3-PP-InsP5	14.45	6.78	7.67	0.7168	99	99	15.13	5488
K2A:1,5-[PP]2-InsP4 vs. K2A:5-PP-InsP5	14.45	5.87	8.58	0.7168	99	99	16.93	5488
K2A:1,5-[PP]2-InsP4 vs. K2A:1-PP-InsP5	14.45	7.79	6.66	0.7168	99	99	13.14	5488
K2A:1,5-[PP]2-InsP4 vs. K2A:5-PP-InsP4	14.45	13.24	1.21	0.7168	99	99	2.387	5488
K2A:1,5-[PP]2-InsP4 vs. K5A:InsP6	14.45	2.89	11.56	0.7168	99	99	22.81	5488
K2A:1,5-[PP]2-InsP4 vs. K5A:1,5-[PP]2-InsP4	14.45	7.28	7.17	0.7168	99	99	14.15	5488
K2A:1,5-[PP]2-InsP4 vs. K5A:3,5-[PP]2-InsP4	14.45	1.98	12.47	0.7168	99	99	24.6	5488
K2A:1,5-[PP]2-InsP4 vs. K5A:3-PP-InsP5	14.45	2.32	12.13	0.7168	99	99	23.93	5488
K2A:1,5-[PP]2-InsP4 vs. K5A:5-PP-InsP5	14.45	3.77	10.68	0.7168	99	99	21.07	5488
K2A:1,5-[PP]2-InsP4 vs. K5A:1-PP-InsP5	14.45	2.95	11.5	0.7168	99	99	22.69	5488
K2A:1,5-[PP]2-InsP4 vs. K5A:5-PP-InsP4	14.45	2.55	11.9	0.7168	99	99	23.48	5488
K2A:1,5-[PP]2-InsP4 vs. Y25A:InsP6	14.45	5.64	8.81	0.7168	99	99	17.38	5488
K2A:1,5-[PP]2-InsP4 vs. Y25A:1,5-[PP]2-InsP4	14.45	5.59	8.86	0.7168	99	99	17.48	5488
K2A:1,5-[PP]2-InsP4 vs. Y25A:3,5-[PP]2-InsP4	14.45	2.14	12.31	0.7168	99	99	24.29	5488
K2A:1,5-[PP]2-InsP4 vs. Y25A:3-PP-InsP5	14.45	3.49	10.96	0.7168	99	99	21.62	5488
K2A:1,5-[PP]2-InsP4 vs. Y25A:5-PP-InsP5	14.45	-0.05	14.5	0.7168	99	99	28.61	5488
K2A:1,5-[PP]2-InsP4 vs. Y25A:1-PP-InsP5	14.45	0.89	13.56	0.7168	99	99	26.75	5488
K2A:1,5-[PP]2-InsP4 vs. Y25A:5-PP-InsP4	14.45	0.18	14.27	0.7168	99	99	28.15	5488
K2A:1,5-[PP]2-InsP4 vs. K29A:InsP6	14.45	8.38	6.07	0.7168	99	99	11.98	5488
K2A:1,5-[PP]2-InsP4 vs. K29A:1,5-[PP]2-InsP4	14.45	14.5	-0.05	0.7168	99	99	0.09865	5488
K2A:1,5-[PP]2-InsP4 vs. K29A:3,5-[PP]2-InsP4	14.45	13.12	1.33	0.7168	99	99	2.624	5488
K2A:1,5-[PP]2-InsP4 vs. K29A:3-PP-InsP5	14.45	12.18	2.27	0.7168	99	99	4.479	5488
K2A:1,5-[PP]2-InsP4 vs. K29A:5-PP-InsP5	14.45	12.11	2.34	0.7168	99	99	4.617	5488
K2A:1,5-[PP]2-InsP4 vs. K29A:1-PP-InsP5	14.45	7.83	6.62	0.7168	99	99	13.06	5488
[truncated: 1,103 more rows]

[truncated: 2 more sheets: Supplementary Table 4, AtSPX1 sequence]
